# Supplementary material for: Translational framework for implementation evaluation and research: implementation strategies derived from normalization process theory
Source: Implement Sci. 2025 Jul 27;20:34. doi: 10.1186/s13012-025-01444-5 (PMC12297445; doi:10.1186/s13012-025-01444-5)
Supplement: Supplementary file 1 — Supplementary Material 1 [file 13012_2025_1444_MOESM1_ESM.xlsx]

## Sheet: Data extraction
						Study details										CASP Score													Study design
QA first checker	QA second checker	DE first checker	DE second checker	Study details	Authors (year)	Authors	Title	Published Year	Journal	Volume (Issue)	Pages	DOI	Covidence #	Review	Controlled v Uncontrolled Study	Clear statement of aims? (0=No, 1=Partially 2=Yes)	Research design appropriate to address aims? (0=No, 1=Partially 2=Yes)	Recruitment strategy appropriate for aims? (0=No, 1=Partially 2=Yes)	Data collected in way that addressed research issue? (0=No, 1=Partially 2=Yes)	Researcher-participant relationship considered? (0=No, 1=Partially 2=Yes)	Ethical considerations taken into consideration? (0=No, 1=Partially 2=Yes)	Data analysis rigorous? (0=No, 1=Partially 2=Yes)	Clear statement of finding? (0=No, 1=Partially 2=Yes)	Implications for clinical practice? (0=No, 1=Partially 2=Yes)	How valuable is the research? (0=No, 1=Partially, 2=Yes)	Theoretically informed (a)/ Theoretically informative (b)	QA Total	Include? (16 and above)	Country	Aim	Research problem	Research problem (other)	Therapy area	Therapy area (open text)	Condition	Setting	Setting - multiple/other/details	Intervention	Intervention/tool category	Purpose of intervention	Intervention type	Study type - as stated	Study design - as stated	Is NPT specifed in protocol? (Yes, No, No protocol, Don't know)	PPIE	PPIE details	Sample size	Participants	Data collection method
AH	SP	SP	AH	Alharbi, K.; van Marwijk, H.; Reeves, D.; Blakeman, T. 2020 Identification and management of frailty in english primary care: A qualitative study of national policy BJGP Open 4(1) URL: 10.3399/bjgpopen20X101019	Alharbi et al. (2020) [44]	Alharbi, K.; van Marwijk, H.; Reeves, D.; Blakeman, T.	Identification and management of frailty in english primary care: A qualitative study of national policy	2020	BJGP Open	4(1)		URL: 10.3399/bjgpopen20X101019	#57	No	Uncontrolled	2	2	2	2	1	2	2	2	2	2	a	19	Yes	UK	To explore the implementation of a national policy on frailty identification andmanagement in English primary care'	Screening and surveillance		Geriatric	Geriatric	Frailty management	Primary Care	N/A	Electronic Frailty Index (eFI) - 'The eFI automatically computes a ’frailty score’	Measurement tool	Measuring and surveillance	e-health	Intervention study	Qualitative study	No	No	No	22 (10 GPs [21->50; 3 F, 7 M], 6 nurses [41->50; 6 F], 3 practice managers [31-<50; 2 F, 1 M], 3 health advisors [31-50; 3 F])	GPs, nurses, practice managers, health advisors	Semi-structured interviews
AH	Not required	AH	Not required	Ankersen, Pia Vedel; Steffensen, Rikke Grynderup; Blaehr, Emely Ek; Beedholm, Kirsten 2021 Bumpy road: implementing integrated psychiatric and somatic care in joint-specialty emergency departments: a mixed-method study using Normalization Process Theory Journal of Integrated Care URL: 10.1108/jica-07-2020-0047	Ankerson et al. (2021) [45]	Ankersen, Pia Vedel; Steffensen, Rikke Grynderup; Blaehr, Emely Ek; Beedholm, Kirsten	Bumpy road: implementing integrated psychiatric and somatic care in joint-specialty emergency departments: a mixed-method study using Normalization Process Theory	2021	Journal of Integrated Care			URL: 10.1108/jica-07-2020-0047	#113	No	Controlled	2	0	1	1	0	0	0	2	0	1	b	7	No	Denmark	To understand how frontline staff transforms and translates the political program into practice and to evaluate the process of implementing psychiatric/somatic IC in the joint-specialized ED	Service organisation and delivery		Mental health	Mental health	Somatic long-term conditions (LTCs)	Hospital/Secondary Care	N/A	Acute psychiatric/somatic integrated care (IC) in the preexisting somatic joint-specialty emergency department (ED)	Integrated Care	Multisciplinary Care	Service Organisation/Health System/Service Delivery	Intervention study	Single-case mixed-methods	No protocol mentioned	No	No	17 (14 nurses, 3 physicians [11 F, 1 M; 11 Danish, 1 immigrant; and ages])	Nurses and physicians	Interviews, focus groups, observations (before implementation of the intervention, when the intervention came into force and one year after the intervention came into force) and survey questionnaire (at the outset of the intervention and after nine months)
AH	Not required	AH	Not required	Atkins, S.; Lewin, S.; Ringsberg, K. C.; Thorson, A. 2011 Provider experiences of the implementation of a new tuberculosis treatment programme: A qualitative study using the normalisation process model BMC Health Services Research 11 URL: 10.1186/1472-6963-11-275	Atkins et al. (2011) [46]	Atkins, S.; Lewin, S.; Ringsberg, K. C.; Thorson, A.	Provider experiences of the implementation of a new tuberculosis treatment programme: A qualitative study using the normalisation process model	2011	BMC Health Services Research	11		URL: 10.1186/1472-6963-11-275	#142	No	Uncontrolled	2	0	2	1	0	2	1	2	2	2	b	14	No	South Africa	To explore provider perspectives of the implementation of the new TB treatment adherence model, the Enhanced Tuberculosis Adherence (ETA) programme, using the normalization process model as an analytic framework	Professional roles and task-sets (new and changed)		Multiple	Infectious disease/sexual health	TB/HIV	Primary Care	5 TB clinics in Cape Town	Enhanced Tuberculosis Adherence Programme (ETA) - new treatment model	Treatment	Treatment model	Diagnostics & Treatment	Process evaluation	Qualitative approach	Don't know	No	No	73 (44 site 1 [2F nurses, 2F adherence counsellors, 1M & 38F treatment supporters]; 8 site 2 [1F adherence counsellors, 7F treatment supporters]; 9 site 3 [1F nurse, 1F adherence counsellor, 7F treatment supporters]; 8 site 4 [1M & 1F nurse, 6F treatment supporters]; 7 site 5 [1F nurse, 1F adherence counsellor, 5F treatment supporters])	Professional nurses, adherence counsellors, treatment supporters	Semi-structured interviews and focus groups
AH	LD	LD	AH	Bacchus, L. J.; Alkaiyat, A.; Shaheen, A.; Alkhayyat, A. S.; Owda, H.; Halaseh, R.; Jeries, I.; Feder, G.; Sandouka, R.; Colombini, M. 2021 Adaptive work in the primary health care response to domestic violence in occupied Palestinian territory: a qualitative evaluation using Extended Normalisation Process Theory BMC Fam Pract 22(1) URL: 10.1186/s12875-020-01338-z	Bacchus et al. (2021) [47]	Bacchus, L. J.; Alkaiyat, A.; Shaheen, A.; Alkhayyat, A. S.; Owda, H.; Halaseh, R.; Jeries, I.; Feder, G.; Sandouka, R.; Colombini, M.	Adaptive work in the primary health care response to domestic violence in occupied Palestinian territory: a qualitative evaluation using Extended Normalisation Process Theory	2021	BMC Fam Pract	22(1)	3	URL: 10.1186/s12875-020-01338-z	#158	No	Uncontrolled	2	2	2	2	2	2	2	2	2	2	b	20	Yes	Isreal and Palestine	'To explore the broader structural andcontextual factors that emerged as troubling or supporting the implementation process in an intervention to address domestic violence in primary health care settings	Professional-Patient Interactions (including telecare & SDM)		Violence	Violence	Domestic Violence	Primary Care	N/A	Healthcare Responding to Violence and Abuse (HERA)	Training	Training & documentation	Training/Education	Process evaluation	Qualitative process evaluation	Yes	No	No	31 (18 patients [all F; 20-30], 1 nurse, 1 head nurse, 1 midwife, 2 clinic case managers, 2 GBV focial point Directorates, 2 GPs, 1 family medicine doctor, 1 gynaecologist, 1 clinical co-trainer and 1 NGO trainer [9 F, 4 M; 38-55]	Healthcare providers (nurse, head nurse, midwife, clinic case manager, GBV focial point Directorate), GP (head of clinic), family medicine doctor, gynaecologist, clinical co-trainer and NGO trainer) and patients	Semi-structured interviews, informal discussions, and nonparticipant observations
AH	SP	SP	AH	Bamford, C.; Heaven, B.; May, C.; Moynihan, P. 2012 Implementing nutrition guidelines for older people in residential care homes: a qualitative study using Normalization Process Theory Implementation Science 7 URL: 10.1186/1748-5908-7-106	Bamford et al. (2012) [48]	Bamford, C.; Heaven, B.; May, C.; Moynihan, P.	Implementing nutrition guidelines for older people in residential care homes: a qualitative study using Normalization Process Theory	2012	Implementation Science	7		URL: 10.1186/1748-5908-7-106	#196	No	Uncontrolled	2	2	1	2	1	2	2	2	2	2	a	18	Yes	UK	Optimizing the dietary intake of older people'…'older people living in care homes (long-term care facilities, including nursing and residential homes) remain vulnerable to malnutrition.'…'to understand facilitators and barriers to implementation of the nutrition guidelines and to use this information to optimize the implementation process.'	Service organisation and delivery		Nutrition	Geriatric	Dietary intake in older people	Social Care (Residential)	Residential care homes	Nutrition guidelines	Guidelines	Guidelines	Guidelines	Process evaluation	Qualitative study	Don't know	No	No	112 (37 cooks, 32 managers and 43 care staff)	Home managers, senior staff, head cooks, catering staff, care and domestic staff	Semi-structured interviews (individually, in pairs or small groups; at baseline, one month follow up, and five month follow up), informal discussions, and nonparticipant observations
AH	Not required	AH	Not required	Blickem, C.; Kennedy, A.; Jariwala, P.; Morris, R.; Bowen, R.; Vassilev, I.; Brooks, H.; Blakeman, T.; Rogers, A. 2014 Aligning everyday life priorities with people's self-management support networks: an exploration of the work and implementation of a needs-led telephone support system BMC Health Services Research 14 URL: 10.1186/1472-6963-14-262	Blickem et al. (2014) [49, 50]	Blickem, C.; Kennedy, A.; Jariwala, P.; Morris, R.; Bowen, R.; Vassilev, I.; Brooks, H.; Blakeman, T.; Rogers, A.	Aligning everyday life priorities with people's self-management support networks: an exploration of the work and implementation of a needs-led telephone support system	2014	BMC Health Services Research	14		URL: 10.1186/1472-6963-14-262	#300	No	Controlled	2	1	2	1	0	1	2	2	0	1	b	12	No	UK	To understand the active ingredients of the intervention to aid generalizability and facilitate translation into everyday practice by a) understanding the ‘work’ required of participants and telephone support workers and the skills required to effectively deliver and engage with PLANS; b) understanding who it works for and why and what contexts make successful implementation more likely; c) explo…	Patient roles and task-sets (new and changed)		Multiple	Renal/service delivery	Chronic kidney disease	Social Care (Community)	N/A	Patient-Led Assessment for Network Support (PLANS)	Support Networks	Community resource mobilisation	Service Organisation/Health System/Service Delivery	Intervention study	Qualitative	Don't know	No	No	20 (15 F and 5 M)	Patients and telephone support workers	BRIGHT trial call recordings, interviews (patients) and focus groups (telephone support workers)
AH	MG	MG	AH	Bowers, H. M.; Williams, S. J.; Geraghty, A. W. A.; Maund, E.; O'Brien, W.; Leydon, G.; May, C. R.; Kendrick, T. 2019 Helping people discontinue long-term antidepressants: views of health professionals in UK primary care Bmj Open 9(7) URL: 10.1136/bmjopen-2018-027837	Bowers et al. (2019) [51]	Bowers, H. M.; Williams, S. J.; Geraghty, A. W. A.; Maund, E.; O'Brien, W.; Leydon, G.; May, C. R.; Kendrick, T.	Helping people discontinue long-term antidepressants: views of health professionals in UK primary care	2019	Bmj Open	9(7)		URL: 10.1136/bmjopen-2018-027837	#358	No	Uncontrolled	2	2	2	2	2	2	2	2	2	2	a	20	Yes	UK	While GPs play a key role in prescribing and discontinuing antidepressants, other health professionals (HPs) also advise patients about antidepressants in primary care. However, there is only limited evidence on the HP's perspective of antidepressant discontinuation (in particular practice nurses and community mental health workers), and previous studies were completed outside of the UK, and one …	Professional-Patient Interactions (including telecare & SDM)		Mental health	Mental health	Depression	Primary Care	Seven primary care regions and two NHS Trusts	REviewing long term anti-Depressant Use by Careful monitoring in Everyday practice (REDUCE) programme	Shared Decision Making	Treatment discontinuation	Professional-Patient Interactions	Intervention study	Qualitative / focus groups	Don't know	Yes	Yes - 'Patient and public members of the REDUCE team were involved in discussions about the design and recruitment for this study, and were invited to comment on initial drafts of the topic guide'	38 (22 females, 12 males, and four participants for whom demographic information was not provided).	GPs (21 [10 F, 11 M], GP assistants (4 [3 F, 1 M]), nurse practitioners (7 [6 F, 1 M]), community mental health team workers and psychotherapists (6 [3 F, 3 M])	Focus group and semi-structured interviews
AH	Not required	AH	Not required	Burau, V.; Carstensen, K.; Fredens, M.; Kousgaard, M. B. 2018 Exploring drivers and challenges in implementation of health promotion in community mental health services: a qualitative multi-site case study using Normalization Process Theory BMC Health Services Research 18 URL: 10.1186/s12913-018-2850-2	Burau et al. (2018) [52]	Burau, V.; Carstensen, K.; Fredens, M.; Kousgaard, M. B.	Exploring drivers and challenges in implementation of health promotion in community mental health services: a qualitative multi-site case study using Normalization Process Theory	2018	BMC Health Services Research	18		URL: 10.1186/s12913-018-2850-2	#425	No	Uncontrolled	2	1	2	2	0	1	1	2	2	2	b	15	No	Denmark	To focus on the change process and analyse the implementation of a structural health promotion intervention in community mental health organisations in different contexts in Denmark	Multiple	Service organisation and delivery; toolkit implementation	Mental health	Health promotion	Mental health promotion	Social Care (Community)	Community mental health organisations	Sundere Liv i Socialpsykiatrien (Healthier living in community mental health services) (SLIPS)	Health Promotion Work Package	Health Promotion	Health Promotion	Intervention study	Qualitative multiple-case design	No protocol mentioned	No	No	22 (4 managers of community mental health services in the municipalities/regions and 4 managers of the provider organisations; 4 group interviews [frontline staff] and 1 individual interviews [frontline staff])	Key staff, managers of community mental health services in the municipalities/regions, managers of the provider organisations and frontline staff	Semi-structured interviews (individual and group interviews)
AH	TF	TF	AH	Carstensen, K.; Brostr√∏m Kousgaard, M.; Burau, V. 2019 Sustaining an intervention for physical health promotion in community mental health services: A multisite case study Health and Social Care in the Community 27(2) URL: 10.1111/hsc.12671	Carstensen et al. (2019) [53]	Carstensen, K.; Brostr√∏m Kousgaard, M.; Burau, V.	Sustaining an intervention for physical health promotion in community mental health services: A multisite case study	2019	Health and Social Care in the Community	27(2)	502-515	URL: 10.1111/hsc.12671	#470	No	Uncontrolled	2	2	1	2	0	2	2	2	0	2	b	15	No	Denmark	'To focus on the sustainment of health promotion interventions in community mental health organisations, which serve people with complex health problems'	Multiple	Service organisation and delivery; toolkit implementation	Mental health	Health promotion	Mental health promotion	Social Care (Community)	Community mental health organisations	Sundere Liv i Socialpsykiatrien (Healthier living in community mental health services) (SLIPS)	Health Promotion Work Package	Health Promotion	Health Promotion	Process evaluation	Qualitative multiple-case design	No protocol mentioned	No	No	27 (3 managers of community mental health services, 4 managers of the four provider organisations and staff (6 with direct implementation experience, 9 employed before implementation, 5 employed after implementation)	Managers of community mental health services, managers of the four provider organisations and staff (with direct implementation experience, employed before implementation, employed after implementation)	Semi-structured interviews, documents and site visits
AH	TR	TR	AH	Chudleigh, J.; Holder, P.; Moody, L.; Simpson, A.; Southern, K.; Morris, S.; Fusco, F.; Ulph, F.; Bryon, M.; Bonham, J. R.; Olander, E. 2021 Process evaluation of co-designed interventions to improve communication of positive newborn bloodspot screening results Bmj Open 11(8) URL: 10.1136/bmjopen-2021-050773	Chudleigh et al. (2021) [54]	Chudleigh, J.; Holder, P.; Moody, L.; Simpson, A.; Southern, K.; Morris, S.; Fusco, F.; Ulph, F.; Bryon, M.; Bonham, J. R.; Olander, E.	Process evaluation of co-designed interventions to improve communication of positive newborn bloodspot screening results	2021	Bmj Open	11(8)	e050773	URL: 10.1136/bmjopen-2021-050773	#520	No	Uncontrolled	2	2	2	2	1	1	2	2	2	2	a	18	Yes	UK	'To implement and evaluate co-designed interventions to improve communication of positive newborn bloodspot screening results and make recommendations for future research and practice'	Multiple	Screening and surveillance; professional - patient interactions	Paediatrics	N/A	Newborn Bloodspot	Hospital/Secondary Care	Newborn bloodspot screening laboratories in 3 NHS study sites	Three co-designed interventions were implemented in practice: standardised laboratory proformas, communication checklists and an email/letter template	Screening tool; communication	Improve communication	Screening	Process evaluation	Qualitative study	Don't know	Yes	Yes - 'Patient and public involvement (PPI) was fundamental to the design and conduct of this study. Eight parents of babies who had received a positive NBS screening result for one of the nine screened conditions formed a PPI advisory group who met prior to, during and following data collection. Their suggestions were incorporated into the study design, the data collection tools and the data ana…	42 (Site 1: n= 7 [1 NBSL staff, 6 clinicians (2 inherited metabolic disease, 2 sickle cell disease, 2 cystic fibrosis)]; site 2: n=9 3 NBSL staff, 6 clinicians (2 inherited metabolic disease, 4 congenital hypothyroidism)]; site 3: n=8 [1 NBSL staff, 7 clinicians (3 sickle cell disease, 4 cystic fibrosis)] and 18 parents [n=12 (a positive NBS result but had not experienced the interventions; 8 mot…	Parents who had received a positive NBS screening results, newborn screening laboratory staff and clinicians	Audit of documents (laboratory proformas and communication checklists), semi-structured interviews
AH	Not required	AH	AH	Clark, Michael; Jolley, David; Benbow, Susan Mary; Greaves, Nicola; Greaves, Ian 2021 Exploring the scope for Normalisation Process Theory to help evaluate and understand the processes involved when scaling up integrated models of care: a case study of the scaling up of the Gnosall memory service Journal of Integrated Care 29(1) URL: 10.1108/jica-11-2018-0072	Clark et al. (2021) [55]	Clark, Michael; Jolley, David; Benbow, Susan Mary; Greaves, Nicola; Greaves, Ian	Exploring the scope for Normalisation Process Theory to help evaluate and understand the processes involved when scaling up integrated models of care: a case study of the scaling up of the Gnosall memory service	2021	Journal of Integrated Care	29(1)	2021-03-01	URL: 10.1108/jica-11-2018-0072	#530	No	Uncontrolled	1	1	0	0	0	0	0	1	1	1	b	15	No	UK	To scale up the Gnosall model for integrated dementia care. Using NPT to understand why the model would not be scaled up and 'was not normalised in to practice'	Service organisation and delivery		Neurology	N/A	Dementia	Combined/Multiple	Self-care, hospital care, primary and secondary care	Gnosall Model	Models of Care/Integrated Care Models	Bridge gaps between primary and secondary care	Service Organisation/Health System/Service Delivery	Intervention study	Mixed methods	No protocol mentioned	No	No	143 (82 service users [quants survey], 59 carers [quants survey], 1 GP [interview], 1 Elder Care Facilitator manager [interview])	CCGs, GPs, service users, carers	Semi-structured interviews (1 GP, 1 manager of ECF); perfomance data related to the scaling up of the model (2 CCGs); survey (13 GP practices in one CCG); survey (patients and carers in both CCGs)
AH	Not required	AH	AH	Clarke, D. J.; Godfrey, M.; Hawkins, R.; Sadler, E.; Harding, G.; Forster, A.; McKevitt, C.; Dickerson, J.; Farrin, A. 2013 Implementing a training intervention to support caregivers after stroke: a process evaluation examining the initiation and embedding of programme change Implementation Science 8 URL: 10.1186/1748-5908-8-96	Clarke et al. (2013) [56]	Clarke, D. J.; Godfrey, M.; Hawkins, R.; Sadler, E.; Harding, G.; Forster, A.; McKevitt, C.; Dickerson, J.; Farrin, A.	Implementing a training intervention to support caregivers after stroke: a process evaluation examining the initiation and embedding of programme change	2013	Implementation Science	8		URL: 10.1186/1748-5908-8-96	#535	No	Controlled	2	2	1	1	0	1	2	2	1	2	b	14	No	UK	To examine the implementation of TRACS in different settings from the insight of patients, caregivers and MDT, to effect practice change within stroke unit environments, how practitioners were engaged in the work of delivering the LSCTC, and how they involved caregivers in the program.	Professional roles and task-sets (new and changed)		Neurology	N/A	Stroke	Hospital/Secondary Care	N/A	London Stroke Carer Training Course (LSCTC)	Training	Training	Training/Education	Process evaluation	Qualitative (ethnographic)	No protocol mentioned	Partially	Partially - caregivers consulted on the training program in interviews	129 (38 service users 37 caregivers, 54 MDT members)	MDT members, service users and caregivers	Observations, semi-structured interviews, and documentary analysis (supplemented by field notes and researchers' reflexive accounts)
AH	Not required	AH	AH	Connell, L. A.; McMahon, N. E.; Harris, J. E.; Watkins, C. L.; Eng, J. J. 2014 A formative evaluation of the implementation of an upper limb stroke rehabilitation intervention in clinical practice: a qualitative interview study Implementation Science 9 URL: 10.1186/s13012-014-0090-3	Connell et al. (2014) [57]	Connell, L. A.; McMahon, N. E.; Harris, J. E.; Watkins, C. L.; Eng, J. J.	A formative evaluation of the implementation of an upper limb stroke rehabilitation intervention in clinical practice: a qualitative interview study	2014	Implementation Science	9		URL: 10.1186/s13012-014-0090-3	#568	No	Uncontrolled	2	1	2	2	0	1	2	1	2	2	b	15	No	Canada	To explore therapists' experiences of using Graded Repetitive Arm Supplementary Program (GRASP) and factors for implementation	Multiple	Professional roles and task-sets; treatment modalities	Neurology	N/A	Stroke	Hospital/Secondary Care	Rehabilitation	Graded Repetitive Arm Supplementary Program (GRASP)	Programme	Rehabilitation	Diagnostics & Treatment	Intervention study	Cross-sectional qualitative	No protocol mentioned	No	No	20	Physical therapists, occupational therapists and rehabilitation assistants	Semi-structured interviews
AH	AH	AH		Davies, M.; Kristunas, C. A.; Huddlestone, L.; Alshreef, A.; Bodicoat, D.; Dixon, S.; Eborall, H.; Glab, A.; Hudson, N.; Khunti, K.; Martin, G.; Northern, A.; Patterson, M.; Pritchard, R.; Schreder, S.; Stribling, B.; Turner, J.; Gray, L. J. 2020 Increasing uptake of structured self-management education programmes for type 2 diabetes in a primary care setting: A feasibility study Pilot and Feasib…	Davies et al. (2020) [58]	Davies, M.; Kristunas, C. A.; Huddlestone, L.; Alshreef, A.; Bodicoat, D.; Dixon, S.; Eborall, H.; Glab, A.; Hudson, N.; Khunti, K.; Martin, G.; Northern, A.; Patterson, M.; Pritchard, R.; Schreder, S.; Stribling, B.; Turner, J.; Gray, L. J.	Increasing uptake of structured self-management education programmes for type 2 diabetes in a primary care setting: A feasibility study	2020	Pilot and Feasibility Studies	6(1)		URL: 10.1186/s40814-020-00606-0	#673	No	Uncontrolled	2	2	2	2	0	1	2	2	2	2	b	17	Yes	UK	'To test the feasibility of conducting a subsequent randomised controlled trial (RCT) to evaluate the Embedding Package in primary care, using a mixed methods approach'	Treatment modalities (including diagnostic and therapeutic interventions)		Diabetes	Diabetes	Type 2 Diabetes Mellitus (T2DM)	Combined/Multiple	Self-management delivered through 6 primary care GPs	Embedding Package of Structured Self-Management Education (SSME) - 'a user firendly and effective referral pathway' and 'a toolkit of resources, complemented by a website'	Educational materials	Educational support	e-health	Feasibility study	Mixed methods	Don't know	Yes	Yes - guiding discussions with stakeholder group	Unclear. Quals (16 individuals with a professional interest in SSME, management of chronic health conditions, or the implementation and adoption of interventions in primary care) Quants: 2877 Electronic records (1289 F, 1588 M; 1948 White European, 219 South Asian, 57 Black, 32 Other, 121 Not otherwise stated, 500 Missing); 423 questionnaires (179 F, 243 M, 1 Missing; 385 White, 21 South Asian, 8…	General practice staff, patients and staff in organisations providing SSME	Systematic review Quants: primary care electronic medical records, SSME providers (health economic data, questionnaires completed by patients with T2DM (self-reported) Quals: preliminary guided discussion; observations, semi-structured interviews, document analysis
AH	Not required	AH	AH	Delvaux, J.; John, A.; Wedderburn, L.; Morris, J. 2020 Implementation of Dynamic Lycra(R)Orthoses for Arm Rehabilitation in the Context of a Randomised Controlled Feasibility Trial in Stroke: A Qualitative study Using Normalisation Process Theory Rehabilitation Process and Outcome 9 URL: 10.1177/1179572720950210	Delvaux et al. (2020) [59]	Delvaux, J.; John, A.; Wedderburn, L.; Morris, J.	Implementation of Dynamic Lycra(R)Orthoses for Arm Rehabilitation in the Context of a Randomised Controlled Feasibility Trial in Stroke: A Qualitative study Using Normalisation Process Theory	2020	Rehabilitation Process and Outcome	9		URL: 10.1177/1179572720950210	#715	No	Controlled	2	1	2	2	0	1	2	2	2	2	b	16	No	UK	To explore how rehabilitation practitioners implemented dynamic Lycra® orthoses for arm recovery after stroke into rehabilitation practice	Treatment modalities (including diagnostic and therapeutic interventions)		Multiple	Neurology/orthopedics	Stroke	Hospital/Secondary Care	N/A	Dynamic Lycra orthoses - 'made-to-measure, internationally commercially available garments, which use the tensile properties of Lycra® to generate torsion to correct imbalances in muscle forces around joints'	Biomedical devices	Biomedical device	e-health	Feasibility study	Qualitative	No protocol mentioned	No	No	15 (7 occupational therapists, 1 occupational therapy assistant, 4 physiotherapists and 3 nurses, working in stroke rehabilitation units (8 individuals), brain injury units (3), community-based settings (2) and acute stroke units (1))	Stroke rehabilitation practitioners	Semi-structured interviews
AH	Not required	AH		Drew, S.; Judge, A.; May, C.; Farmer, A.; Cooper, C.; Javaid, M. K.; Gooberman-Hill, R.; Judge, A. D.; Arden, N.; Prieto-Alhambra, D.; Leal, J.; Goldacre, M.; Gray, A.; Lippett, J.; Graham, L.; R. EFReSH study group 2015 Implementation of secondary fracture prevention services after hip fracture: A qualitative study using extended Normalization Process Theory Implementation Science 10(1) URL: 10.…	Drew et al. (2015) [60]	Drew, S.; Judge, A.; May, C.; Farmer, A.; Cooper, C.; Javaid, M. K.; Gooberman-Hill, R.; Judge, A. D.; Arden, N.; Prieto-Alhambra, D.; Leal, J.; Goldacre, M.; Gray, A.; Lippett, J.; Graham, L.; R. EFReSH study group	Implementation of secondary fracture prevention services after hip fracture: A qualitative study using extended Normalization Process Theory	2015	Implementation Science	10(1)		URL: 10.1186/s13012-015-0243-z	#781	No	Uncontrolled	2	1	2	2	0	1	1	2	2	2	b	15	No	UK	'To use extended Normalization Process Theory to understand how and why secondary fracture prevention services can be successfully implemented in secondary care'	Service organisation and delivery		Orthopaedic	N/A	Hip fracture	Hospital/Secondary Care	N/A	Secondary fracture prevention services	Prevention Service	Service	Health Prevention	Intervention study	Qualitative study	Don't know	No	No	43 (8 fracture prevention nurses, 4 orthogeriatricians, 4 geriatricians, 2 GP osteoporosis specialists, 5 consultant trauma orthopaedic surgeons, 8 rheumatology consultants, additional nursing staff, 1 falls co-ordinator, one falls nurse, 1 bone densitometry specialist and 5 service managers)	Healthcare professionals (orthogeriatricians, fracture prevention nurses, trauma nurses, hospital practitioners in osteoporosis, surgeons and service managers)	Semi-structured interviews
AH	MG	MG	AH	Ehrlich, Carolyn; Kendall, Elizabeth; John, Winsome St 2013 How does care coordination provided by registered nurses ‚Äúfit‚Äù within the organisational processes and professional relationships in the general practice context? Collegian 20(3) URL:	Ehrlich et al. (2013) [61]	Ehrlich, Carolyn; Kendall, Elizabeth; John, Winsome St	How does care coordination provided by registered nurses ‚Äúfit‚Äù within the organisational processes and professional relationships in the general practice context?	2013	Collegian	20(3)	127-135	URL:	#841	No	Uncontrolled	2	2	2	2	0	2	2	2	2	2	a	18	Yes	Australia	To develop understanding about how a registered nurse-provided care coordination model can ‘‘fit’’ within organisational processes and professional relationships in general practice	Service organisation and delivery		Service delivery	N/A	Care coordination	Primary Care	Primary care	Registered nurse-provided care coordination	Service Delivery Model	Service delivery	Service Organisation/Health System/Service Delivery	Intervention study	Qualitative	Don't know	No	No	9 registered nurses	9 RNs - 6 RNs and 3 RN GPLOs	Focus groups
AH	Not required	AH	Not required	Finch, T. L.; Bamford, C.; Deary, V.; Sabin, N.; Parry, S. W. 2014 Making sense of a cognitive behavioural therapy intervention for fear of falling: qualitative study of intervention development BMC Health Services Research 14 URL: 10.1186/1472-6963-14-436	Finch et al. (2014) [62]	Finch, T. L.; Bamford, C.; Deary, V.; Sabin, N.; Parry, S. W.	Making sense of a cognitive behavioural therapy intervention for fear of falling: qualitative study of intervention development	2014	BMC Health Services Research	14		URL: 10.1186/1472-6963-14-436	#940	No	Controlled	2	2	2	2	1	1	2	2	2	2	a	18	Yes	UK	'To explore how the systematic study of the acceptability, feasibility and development of a CBTi for FoF amongst multiple stakeholders both illuminated and informed the CBTi development process.'	Treatment modalities (including diagnostic and therapeutic interventions)		Mental health	Mental health and obesity	Fear of Falling	Social Care (Community)		Cognitive behavioural therapy intervention (CBTi) for Fear of Falling	Therapeutic Interventions	Therapy	Diagnostics & Treatment	Process evaluation	Qualitative	Don't know	Yes	Yes - Stakeholder engagement activities through development of intervention and during process evaluation	19 (14 patients [aged 60-85; 9 F, 5 M], 2 carers [both F], 3 HCPs)	Patients, carers/family members and professionals working in a community (healthcare assistant, physiotherapist and consultant geriatrician)	Interviews with patients and carers/family members; semi-structured interviews and observation of professionals working in a community falls prevention clinic (CFPC); and observation of intervention development meetings and related activities (e.g. briefing meeting for clinic staff; informal discussions with team members responsible for intervention development). Fieldnotes and observations from …
AH	LD	AH	Not required	Franx, G.; Oud, M.; de Lange, J.; Wensing, M.; Grol, R. 2012 Implementing a stepped-care approach in primary care: results of a qualitative study Implementation Science 7 URL: 10.1186/1748-5908-7-8	Franx et al. (2012) [63]	Franx, G.; Oud, M.; de Lange, J.; Wensing, M.; Grol, R.	Implementing a stepped-care approach in primary care: results of a qualitative study	2012	Implementation Science	7		URL: 10.1186/1748-5908-7-8	#991	No	Controlled	1	1	2	2	2	0	2	2	2	2	b	16	No	The Netherlands	To evaluate the way in which the intervention was received and implemented by clinicians, and to identify the factors associated with reception and implementation. As well as to generate insights into the perceptions of the participating clinicians int he interventin group on the implementation of stepped care for depression into daily routines	Multiple	Professional roles and task-sets; Service Organisation & Delivery	Multiple	Mental health/service delivery	Depression	Primary Care	Primary care	Quality Improvement Collaborative (QIC)	Service delivery	Service delivery	Service Organisation/Health System/Service Delivery	Process evaluation	Qualitative	Don't know	No	No	80 clinicians from 8 MDTs	Clinicians (PCPs, primary care psychologists, social workers, mental health nurses, physiotherapists, consulting psychiatrists and psychotherapists, local managers and team coordinators)	Focus groups
AH	TF	AH		Fredriksen, E.; Thygesen, E.; Moe, C. E.; Martinez, S. 2021 Digitalisation of municipal healthcare collaboration with volunteers: a case study applying normalization process theory BMC Health Services Research 21(1) URL: 10.1186/s12913-021-06429-w	Fredriksen et al. (2021) [64]	Fredriksen, E.; Thygesen, E.; Moe, C. E.; Martinez, S.	Digitalisation of municipal healthcare collaboration with volunteers: a case study applying normalization process theory	2021	BMC Health Services Research	21(1)		URL: 10.1186/s12913-021-06429-w	#993	No	Uncontrolled	2	2	2	2	0	1	2	2	2	2	b	17	No	Norway	'To explore critical issues and strategies in the implementation process of a digital solution for collaboration with and coordination of volunteers in municipal healthcare services'	Service organisation and delivery		Service delivery	e-Health	e-Health/service delivery	Combined/Multiple	Healthcare services and volunteer centres across 3 municipalities	Digital system for collaboration with volunteers and the coordination of activities between healthcare services and volunteer centres'	Digital tool	Staff allocation	e-health	Intervention study	Qualitative	No protocol mentioned	No	No	Unclear	Healthcare professionals, muncipality managers, volunteer centre managers, volunteer centre employees	Three rounds of interviews (before implementation, and 6 and 12 months after deployment) and observations
AH	AG	AG	AH	French, B.; Thomas, L. H.; Harrison, J.; Burton, C. R.; Forshaw, D.; Booth, J.; Britt, D.; Cheater, F. M.; Roe, B.; Watkins, C. L. 2016 Implementing a Systematic Voiding Program for Patients with Urinary Incontinence after Stroke Qualitative Health Research 26(10) URL: 10.1177/1049732316630975	French et al. (2016) [65]	French, B.; Thomas, L. H.; Harrison, J.; Burton, C. R.; Forshaw, D.; Booth, J.; Britt, D.; Cheater, F. M.; Roe, B.; Watkins, C. L.	Implementing a Systematic Voiding Program for Patients with Urinary Incontinence after Stroke	2016	Qualitative Health Research	26(10)	1393-1408	URL: 10.1177/1049732316630975	#995	No	Controlled	2	2	2	2	0	2	2	2	2	2	a	18	Yes	UK	To assess feasibility and inform future trial design of SVP by exploring the views of staff on embedding the SVP in practice, identifying features in the organizational context that influence implementation, and develop explanations for how the SVP affects patient outcome	Treatment modalities (including diagnostic and therapeutic interventions)		Neurology	N/A	Stroke	Hospital/Secondary Care	N/A	Systematic Voiding Program (SVP)	Treatment program	Treatment post stroke	Diagnostics & Treatment	Feasibility study	Qualitative	No protocol mentioned	No	No	38	Staff	Semi-structured interviews
AH	Not required	AH	AH	Gibson, J.; Lightbody, E.; McLoughlin, A.; McAdam, J.; Gibson, A.; Day, E.; Fitzgerald, J.; May, C.; Price, C.; Emsley, H.; Ford, G. A.; Watkins, C. 2016 "It was like he was in the room with us': patients' and carers' perspectives of telemedicine in acute stroke Health Expectations 19(1) URL: 10.1111/hex.12333	Gibson et al. (2016) [66]	Gibson, J.; Lightbody, E.; McLoughlin, A.; McAdam, J.; Gibson, A.; Day, E.; Fitzgerald, J.; May, C.; Price, C.; Emsley, H.; Ford, G. A.; Watkins, C.	"It was like he was in the room with us': patients' and carers' perspectives of telemedicine in acute stroke	2016	Health Expectations	19(1)	98-111	URL: 10.1111/hex.12333	#1078	No	Uncontrolled	2	1	1	1	0	2	1	2	2	1	b	13	No	UK	To explore patients’ and carers’ views of their experiences of using a stroke telemedicine system in order to contribute to the development of reliable and acceptable telemedicine systems and training for health-care staff	Professional-Patient Interactions (including telecare & SDM)		Multiple	Neurology/e-health	Stroke	Hospital/Secondary Care	Three hospitals in NW England	Stroke telemedicine system	Telemedicine	Service Delivery	Service Organisation/Health System/Service Delivery	Intervention study	Qualitative	No protocol mentioned	No	No	29 (24 service users [16 M, 8 F], 13 carers [5 M, 13 F])	Service users, carers	Semi-structured interviews
AH	Not required	AH		Gillespie, B. M.; Harbeck, E.; Lavin, J.; Gardiner, T.; Withers, T. K.; Marshall, A. P. 2018 Using normalisation process theory to evaluate the implementation of a complex intervention to embed the surgical safety checklist BMC Health Services Research 18 URL: 10.1186/s12913-018-2973-5	Gillespie et al. (2018) [67]	Gillespie, B. M.; Harbeck, E.; Lavin, J.; Gardiner, T.; Withers, T. K.; Marshall, A. P.	Using normalisation process theory to evaluate the implementation of a complex intervention to embed the surgical safety checklist	2018	BMC Health Services Research	18		URL: 10.1186/s12913-018-2973-5	#1096	No	Uncontrolled	2	0	1	1	0	2	2	2	1	2	b	13	No	Australia	'To describe participants’ views about how the implementation of a complex intervention coined Pass The Baton (PTB) influenced their use of the Surgical Safety Checklist (SSC), and their expectations about whether the SSC could become routinized in their work'	Multiple	Professional roles and task-sets; Service Organisation & Delivery	Surgical	Surgical	N/A	Hospital/Secondary Care	N/A	Surgical safety checklist (SSC) coined Pass The Baton (PTB)	Checklist for handover and workflow	Aid service delivery	Service Organisation/Health System/Service Delivery	Process evaluation	Longitudinal mixed methods study	No protocol mentioned	No	No	26	Surgical team members (doctors and nurses)	Survey (NoMAD) at 6 months and semi-structured interviews and focus groups (with nurses) at 12 months post-implementation of PTB
AH	RK	RK	AH	Gordon, K.; Dainty, K. N.; Steele Gray, C.; DeLacy, J.; Shah, A.; Resnick, M.; Seto, E. 2020 Experiences of Complex Patients With Telemonitoring in a Nurse-Led Model of Care: Multimethod Feasibility Study JMIR Nurs 3(1) URL: 10.2196/22118	Gordon et al. (2020) 68]	Gordon, K.; Dainty, K. N.; Steele Gray, C.; DeLacy, J.; Shah, A.; Resnick, M.; Seto, E.	Experiences of Complex Patients With Telemonitoring in a Nurse-Led Model of Care: Multimethod Feasibility Study	2020	JMIR Nurs	3(1)	e22118	URL: 10.2196/22118	#1141	No	Uncontrolled	2	1	1	1	0	1	1	2	2	2	b	13	No	Canada	To evaluate the feasibility and patients’ perceived usefulness of a multi-condition TM platform in a nurse-led model of care	Screening and surveillance		Multiple	Cardiology/diabetes	Heart failure (HF), hypertension (HTN), and/or diabetes	Primary Care	N/A	Medley - smartphone-based chronic disease telemonitoring platform	Telemonitoring	Self-care; home-based monitoring	e-health	Feasibility study	Mixed methods	Don't know	No	No	17 (9 F, 8 M; 5 White, 12 Non-white; age range 44 to 91, mean 73.8; level of education and marital status also documented)	Patients and carers	Quantitative (adherence data and patient questionnaires) and qualitative (interviews with patients and carers)
AH	AM	AM	AH	Gossage-Worrall, R.; Hind, D.; Barnard-Kelly, K. D.; Shiers, D.; Etherington, A.; Swaby, L.; Holt, R. I. G.; Holt, R. I. G.; Barnard-Kelly, K.; Gossage-Worrall, R.; Bradburn, M.; Hind, D.; Saxon, D.; Swaby, L.; French, P.; Pendlebury, J.; Wright, S.; Waller, G.; McCrone, P.; Morris, T.; Edwardson, C.; Khunti, K.; Davies, M.; Carey, M.; Doherty, Y.; Northern, A.; Barnett, J.; Laugharne, R.; Dicken…	Gossage-Worrall et al. (2019) [69]	Gossage-Worrall, R.; Hind, D.; Barnard-Kelly, K. D.; Shiers, D.; Etherington, A.; Swaby, L.; Holt, R. I. G.; Holt, R. I. G.; Barnard-Kelly, K.; Gossage-Worrall, R.; Bradburn, M.; Hind, D.; Saxon, D.; Swaby, L.; French, P.; Pendlebury, J.; Wright, S.; Waller, G.; McCrone, P.; Morris, T.; Edwardson, C.; Khunti, K.; Davies, M.; Carey, M.; Doherty, Y.; Northern, A.; Barnett, J.; Laugharne, R.; Dicken…	STructured lifestyle education for people WIth SchizophrEnia (STEPWISE): mixed methods process evaluation of a group-based lifestyle education programme to support weight loss in people with schizophrenia	2019	Bmc Psychiatry	19(1)		URL: 10.1186/s12888-019-2282-5	#1145	No	Controlled	2	2	2	2	2	1	2	2	2	2	a	19	Yes	UK	'To assess fidelity and quality of implementation, and sought to clarify causal mechanisms and identify contextual factors associated with variation in outcomes'	Patient roles and task-sets (new and changed)		Mental health	Mental health and obesity	Schizophrenia	Primary Care	N/A	STructured lifestyle education for people WIth SchizophrEnia (STEPWISE)	Self-care education program	Self-care; education	Training/Education	Process evaluation	Qualitative	Don't know	No	No	51 (24 service users [12 F, 12 M; 19 White British, 2 African, 1 White Other, 1 Bangladeshi, 1 Indian; 5 18-25, 7 26-35, 8 36-45, 4 46-55], 20 health care professionals and interventionists)	Service users, health care professionals and interventionists	Semi-structured interviews, unstructured interviews and website analytics
AH	Not required	AH	AH	Hall, A.; Finch, T.; Kolehmainen, N.; James, D. 2016 Implementing a video-based intervention to empower staff members in an autism care organization: a qualitative study BMC Health Services Research 16 URL: 10.1186/s12913-016-1820-9	Hall et al. (2016) [70]	Hall, A.; Finch, T.; Kolehmainen, N.; James, D.	Implementing a video-based intervention to empower staff members in an autism care organization: a qualitative study	2016	BMC Health Services Research	16		URL: 10.1186/s12913-016-1820-9	#1245	No	Uncontrolled	2	1	2	2	0	2	2	2	2	2	b	17	Yes	UK	To explore the implementation of VIG within an autism care organization	Professional-Patient Interactions (including telecare & SDM)		Multiple	Neurology/e-health	Autism	Combined/Multiple	Autism care organisation, includes schools, colleges and residential facilities and communities	Video Interactive Guidance (VIG)	Training	Empowering staff	Training/Education	Intervention study	Qualitative exploratory	No protocol mentioned	No	No	7 (5 staff undergoing training to deliver VIG, 2 senior managers coordinating training; 5 F and 2 M)	Staff	Semi-structured interviews
AH	Not required	AH	AH	Hall, A.; Wilson, C. B.; Stanmore, E.; Todd, C. 2017 Implementing monitoring technologies in care homes for people with dementia: A qualitative exploration using Normalization Process Theory Int J Nurs Stud 72 URL: 10.1016/j.ijnurstu.2017.04.008	Hall et al. (2017) [71]	Hall, A.; Wilson, C. B.; Stanmore, E.; Todd, C.	Implementing monitoring technologies in care homes for people with dementia: A qualitative exploration using Normalization Process Theory	2017	Int J Nurs Stud	72	60-70	URL: 10.1016/j.ijnurstu.2017.04.008	#1246	No	Uncontrolled	2	2	1	2	1	2	2	2	2	2	a	18	Yes	UK	To explore facilitators and barriers to the uptake of monitoring technologies into routine practice in care homes. In particular, we wanted to explore the influence of the ethical debate between ‘safety’ and ‘freedom’, the perception of benefits from using monitoring technologies balanced against the potential challenges such as false alarms, and organisational processes such as training, communi…	Informatics (e.g. Electronic Health Records and other E-Health)		Multiple	Neurology/geriatric/e-health	Dementia	Social Care (Residential)	Dementia-specialist care facilities	Monitoring technologies	Digital tool	Monitoring	e-health	Intervention study	Embedded multiple-case study	No protocol mentioned	No	No	36 (Care home 1 [n=13]: 10 staff [1 manager, 2 RNs, 6 care workers, 1 facilities manager], 2 relatives, 1 resident; Care home 2 [n=18]: 11 staff [2 managers, 3 RNs, 2 clinical, 4 care workers], 6 relatives, 1 resident; Care home 3 [n=5]: 3 staff [1 manager, 2 care workers], 1 relative, 1 resident).	Staff, residents and relatives	Semi-structured interviews (staff and relatives), non-participant overt observations, care home records pertaining to technology use, technology manufacturer literature (product websites and operational guidance)
AH	Not required	AH	AH	Hall, A.; Brown Wilson, C.; Stanmore, E.; Todd, C. 2019 Moving beyond 'safety' versus 'autonomy': A qualitative exploration of the ethics of using monitoring technologies in long-term dementia care Bmc Geriatrics 19(1) URL: 10.1186/s12877-019-1155-6	Hall et al. (2019) [72]	Hall, A.; Brown Wilson, C.; Stanmore, E.; Todd, C.	Moving beyond 'safety' versus 'autonomy': A qualitative exploration of the ethics of using monitoring technologies in long-term dementia care	2019	Bmc Geriatrics	19(1)		URL: 10.1186/s12877-019-1155-6	#1243	No	Uncontrolled	2	1	2	2	2	2	2	2	2	2	a	19	Yes	UK	To explore the extent to which remote monitoring of the workforce, and equality of access to technologies, were seen to influence the implementation of monitoring technologies within long-term care facilities	Informatics (e.g. Electronic Health Records and other E-Health)		Multiple	Neurology/e-health	Dementia	Social Care (Residential)	Dementia-specialist care facilities	Monitoring technologies - such as 'wearable activity tracker', 'wearable location-tracking technology' and 'door monitoring technology'	Monitoring technologies	Quality of life; work burden	e-health	Intervention study	Embedded multiple-case study	No protocol mentioned	No	No	36 (24 HCPs, 9 relatives, 3 residents)	Staff, residents and relatives	Semi-structured interviews, non-participant overt observations, care home records pertaining to technology use, technology manufacturer literature (product websites and operational guidance)
AH	MG	MG	AH	Herber, O. R.; Ehringfeld, I.; Steinhoff, P.; Whittal, A. 2021 Identifying relevant factors for successful implementation into routine practice: expert interviews to inform a heart failure self-care intervention (ACHIEVE study) BMC Health Services Research 21(1) URL: 10.1186/s12913-021-06596-w	Herber et al. (2021) [73]	Herber, O. R.; Ehringfeld, I.; Steinhoff, P.; Whittal, A.	Identifying relevant factors for successful implementation into routine practice: expert interviews to inform a heart failure self-care intervention (ACHIEVE study)	2021	BMC Health Services Research	21(1)		URL: 10.1186/s12913-021-06596-w	#1324	No	Controlled	2	2	2	2	2	2	2	2	1	2	a	19	Yes	Germany	Adherence to heart failure (HF) self-care behaviours has been found to be effective for alleviating illness symptoms, increasing quality of life and reducing hospital re-admissions and mortality. However, many patients fail to implement on-going self-care into their daily lives. It is therefore crucial to improve the behaviour of HF patients to increase self-care adherence. The aim of this study …	Patient roles and task-sets (new and changed)		Cardiology	N/A	Heart failure	Combined/Multiple	Self-care/Hospital/Secondary Care	Heart Failure (HF) self-care intervention	Behaviour Change	Self-care adherence	Health Promotion	Intervention study	Qualitative study	Don't know	No	No	18 (clinical experts (n = 7; 3 F, 4 M; 30-53 mean 44.9), patients (n = 3; All F; 55-78, mean 67) as well as high calibre policy makers (n=5) and potential funders (n = 3; 4 F, 4 M, 30-78 mean 53.9).	Clinical experts, high calibre policy makers and potential funders, and patients	Semi-structured interviews
AH	AM	AM	AH	Hind, D.; Parkin, J.; Whitworth, V.; Rex, S.; Young, T.; Hampson, L.; Sheehan, J.; Maguire, C.; Cantrill, H.; Scott, E.; Epps, H.; Main, M.; Geary, M.; McMurchie, H.; Pallant, L.; Woods, D.; Freeman, J.; Lee, E.; Eagle, M.; Willis, T.; Muntoni, F.; Baxter, P. 2017 Aquatic therapy for children with Duchenne muscular dystrophy: a pilot feasibility randomised controlled trial and mixed-methods proce…	Hind et al. (2017) [74]	Hind, D.; Parkin, J.; Whitworth, V.; Rex, S.; Young, T.; Hampson, L.; Sheehan, J.; Maguire, C.; Cantrill, H.; Scott, E.; Epps, H.; Main, M.; Geary, M.; McMurchie, H.; Pallant, L.; Woods, D.; Freeman, J.; Lee, E.; Eagle, M.; Willis, T.; Muntoni, F.; Baxter, P.	Aquatic therapy for children with Duchenne muscular dystrophy: a pilot feasibility randomised controlled trial and mixed-methods process evaluation	2017	Health Technology Assessment	21(27)	I-+	URL:	#1339	No	Controlled	2	2	2	2	2	2	2	2	2	2	a	20	Yes	UK	To evaluate whether adding acquatic therapy to land therapy helps DMD	Treatment modalities (including diagnostic and therapeutic interventions)		Multiple	Neurology/physiotherapy	Duchenne muscular dystophy	Hospital/Secondary Care	Six paediatric neuromuscular units'	Aquatic therapy	Treatment	Therapy	Diagnostics & Treatment	Feasibility study	Qualitative study	No protocol mentioned	Yes	Yes - In Findings/Reporting (page 29) 'participant quotations are sometimes supplemented with accounts from PPI representatives'	16 (8 children, 7 physiotherapists, 1 consultant paeditric neurologist)	Children, parents (family dyads) and HCPs	Semi-structured interviews
AH	Not required	AH		Holopainen, R.; Piirainen, A.; Karppinen, J.; Linton, S. J.; O‚ÄôSullivan, P. 2020 An adventurous learning journey. Physiotherapists‚Äô conceptions of learning and integrating cognitive functional therapy into clinical practice Physiotherapy Theory and Practice URL: 10.1080/09593985.2020.1753271	Holopainen et al. (2020) [75]	Holopainen, R.; Piirainen, A.; Karppinen, J.; Linton, S. J.; O‚ÄôSullivan, P.	An adventurous learning journey. Physiotherapists‚Äô conceptions of learning and integrating cognitive functional therapy into clinical practice	2020	Physiotherapy Theory and Practice			URL: 10.1080/09593985.2020.1753271	#1375	No	Uncontrolled	2	2	2	2	1	1	2	2	2	2	a	18	Yes	Finland	'To explore physiotherapists’ conceptions of learning and integrating Cognitive Functional Therapy (CFT) into clinical practice in Finnish primary health care'	Treatment modalities (including diagnostic and therapeutic interventions)		Physiotherapy	N/A	Low back pain	Primary Care	N/A	Cognitive Functional Therapy (CFT)	Treatment	Therapy	Diagnostics & Treatment	Process evaluation	Qualitative study	No protocol mentioned	No	No	22 (19 F, 3 M; 33-61 [mean 47])	Physiotherapists	Semi-structured interviews
AH	Not required	AH	Not required	Holtrop, J. S.; Potworowski, G.; Fitzpatrick, L.; Kowalk, A.; Green, L. A. 2016 Effect of care management program structure on implementation: a normalization process theory analysis BMC Health Services Research 16 URL: 10.1186/s12913-016-1613-1	Holtrop et al. (2016) [76]	Holtrop, J. S.; Potworowski, G.; Fitzpatrick, L.; Kowalk, A.; Green, L. A.	Effect of care management program structure on implementation: a normalization process theory analysis	2016	BMC Health Services Research	16		URL: 10.1186/s12913-016-1613-1	#1380	No	Controlled	2	2	1	2	0	1	2	2	2	2	b	16	Yes	USA	To understand how care management structure affected how well care management became routine in practice; to examine the success of care management implementation; and for the qualitative work, to examine practice-based care management versus provider-delivered, or provider organization-based care management (PDCM)	Service organisation and delivery		Service delivery	Care management	Chronic disease	Primary Care	25 practices in five physician organizations across Michigan	Practice-based care management versus provider-delivered, or provider organization-based care management (PDCM)	Service delivery	Service Delivery	Service Organisation/Health System/Service Delivery	Process evaluation	Qualitative study	No protocol mentioned	Yes	Yes - through member checking summary report	70	PO leaders, practice providers and staff involved in care management implementation, such as physician, care manager, practice manager and a clinical staff member e.g medical assistant	Semi-structured interviews; field notes (using a structured observation template describing physical environment, patient population and relational atmosphere); rated practice on NPT using the NoMAD tool
AH	SP	SP	AH	Jeffries, M.; Salema, N. E.; Laing, L.; Shamsuddin, A.; Sheikh, A.; Avery, A.; Chuter, A.; Waring, J.; Keers, R. N. 2021 The implementation, use and sustainability of a clinical decision support system for medication optimisation in primary care: A qualitative evaluation Plos One 16(5) URL: 10.1371/journal.pone.0250946	Jeffries et al. (2021) [77]	Jeffries, M.; Salema, N. E.; Laing, L.; Shamsuddin, A.; Sheikh, A.; Avery, A.; Chuter, A.; Waring, J.; Keers, R. N.	The implementation, use and sustainability of a clinical decision support system for medication optimisation in primary care: A qualitative evaluation	2021	Plos One	16(5)		URL: 10.1371/journal.pone.0250946	#1499	No	Uncontrolled	2	2	2	2	0	2	2	2	2	2	a	18	Yes	UK	To understand the factors that influenced the successful implementation and sustained use in English primary care of a clinical decision support (CDS) system designed to enhance the quality and safety of prescribing.'	Service organisation and delivery		Service delivery	N/A	Medication optimisation	Primary Care	N/A	Clinical decision support (CDS) system - 'computerised alerts to improve the safety of prescribing in hospitals'	Digital tool	Medication optimisation	e-health	Process evaluation	Qualitative	No protocol mentioned	No	No	33	GPs, nurse prescribers, practice pharmacists, CCG pharmacists, Pharmacy Technicians, data analyst, CDS developer staff.	Semi-structured interviews
AH	Not required	AH		Keenan, J.; Poland, F.; Boote, J.; Howe, A.; Wythe, H.; Varley, A.; Vicary, P.; Irvine, L.; Wellings, A. 2019 'We're passengers sailing in the same ship, but we have our own berths to sleep in': Evaluating patient and public involvement within a regional research programme: An action research project informed by Normalisation Process Theory Plos One 14(5) URL: 10.1371/journal.pone.0215953	Keenan et al. (2019) [78]	Keenan, J.; Poland, F.; Boote, J.; Howe, A.; Wythe, H.; Varley, A.; Vicary, P.; Irvine, L.; Wellings, A.	'We're passengers sailing in the same ship, but we have our own berths to sleep in': Evaluating patient and public involvement within a regional research programme: An action research project informed by Normalisation Process Theory	2019	Plos One	14(5)		URL: 10.1371/journal.pone.0215953	#1582	No	Controlled	2	2	2	2	2	2	2	2	1	2	a	19	Yes	UK	'To investigate how PPI may be embedded within the specific context of a regional research programme, namely CLAHRC EoE'	Professional-Patient Interactions (including telecare & SDM)		Research	Research	PPI	Other	Research	IMPlementation and evaluation of Patient and Public Involvement (PPI) in CLAHRC East of England RESearch (IMPRESS)	PPIE	PPIE	Research Approach	Intervention study	Sequential, mixed-methods and case study design	No protocol mentioned	Yes	Yes - whole paper is on PPI. 'NPT allows us to explore; how different research teams individually and collectively understand PPI in the CLAHRC; how far PPI is embedded in terms of whether and how research case study members make sense of PPI, buy into it, operationalise it, and appraise its effects.' Interestignly the findings were renamed NPT constrcuts of 'making sense of PPI', 'buying into PP…	37	37 (24 researchers and 13 PPI contributors)	Semi-structured interviews, focus groups and analysed 28 documents from 10 case studies
AH	Not required	AH	Not required	Kennedy, A.; Rogers, A.; Bowen, R.; Lee, V.; Blakeman, T.; Gardner, C.; Morris, R.; Protheroe, J.; Chew-Graham, C. 2014 Implementing, embedding and integrating self-management support tools for people with long-term conditions in primary care nursing: A qualitative study International Journal of Nursing Studies 51(8) URL: 10.1016/j.ijnurstu.2013.11.008	Kennedy et al. (2014a & 2014b) [79 & 80]	Kennedy, A.; Rogers, A.; Bowen, R.; Lee, V.; Blakeman, T.; Gardner, C.; Morris, R.; Protheroe, J.; Chew-Graham, C.	Implementing, embedding and integrating self-management support tools for people with long-term conditions in primary care nursing: A qualitative study	2014	International Journal of Nursing Studies	51(8)	1103-1113	URL: 10.1016/j.ijnurstu.2013.11.008	#1599	No	Controlled	2	1	1	1	0	1	2	2	2	2	b	14	No	UK	To explain this by evaluation of the extent to which WISE was implemented and embedded in primary care through an examination of the attempts to normalise the WISE tools and services within everyday practice.	Service organisation and delivery		Service delivery	Chronic conditions	Long term conditions	Primary Care	12 general practices in NW England, deprived inner city area	Self-management support using Whole System Informing Self-management Engagement (WISE) approach (Kennedy et al., 2007) - tools, training and guidance	Self-care tools	Service Delivery	Service Organisation/Health System/Service Delivery	Process evaluation	Qualitative	No protocol mentioned	No	No	12 (all female)	12 staff (11 practice nurses and 1 assistant practitioner)	Semi-structured interviews
AH	TF	TF	AH	Knowles, S.; Cotterill, S.; Coupe, N.; Spence, M. 2019 Referral of patients to diabetes prevention programmes from community campaigns and general practices: mixed-method evaluation using the RE-AIM framework and Normalisation Process Theory BMC Health Services Research 19 URL: 10.1186/s12913-019-4139-5	Knowles et al. (2019)	Knowles, S.; Cotterill, S.; Coupe, N.; Spence, M.	Referral of patients to diabetes prevention programmes from community campaigns and general practices: mixed-method evaluation using the RE-AIM framework and Normalisation Process Theory	2019	BMC Health Services Research	19		URL: 10.1186/s12913-019-4139-5	#1651	No	Uncontrolled	2	2	2	1	0	0	1	2	2	2	b	14	No	UK	'To evaluate the impact of these two novel interventions on the identification and referral of people into diabetes prevention service (primary care nurse led; community based), to consider their impact on Reach, and also assess their Adoption, Implementation and Maintenance.'	Service organisation and delivery		Diabetes	Diabetes	Type 2 diabetes mellitus and non-diabetic hyperglycaemia	Combined/Multiple	Primary Care/Community	Healthier You: The NHS Diabetes Prevention Programme (NHS DPP)	Identification and Referral Programme	Patient Pathway	Service Organisation/Health System/Service Delivery	Process evaluation	Mixed methods	Don't know	No	No	31 (qualitative)	Staff involved in referrals within each referral intervention/ route (nurses, community health workers)	Semi-structured interviews and focus groups; quantitive data relating to referrals, patient participation, patient characteristics
AH	AG	AG	AH	Knowles, SE; Ercia, A; Caskey, F; Rees, M; Farrington, K; Van der Veer, SN 2021 Participatory co-design and normalisation process theory with staff and patients to implement digital ways of working into routine care: the example of electronic patient-reported outcomes in UK renal services BMC Health Services Research 21(1) URL:	Knowles et al. (2021) [81]	Knowles, SE; Ercia, A; Caskey, F; Rees, M; Farrington, K; Van der Veer, SN	Participatory co-design and normalisation process theory with staff and patients to implement digital ways of working into routine care: the example of electronic patient-reported outcomes in UK renal services	2021	BMC Health Services Research	21(1)	2022-11-01	URL:	#1652	No	Uncontrolled	2	2	2	2	2	2	2	2	1	2	a	19	Yes	UK	'To investigate whether participatory co-design methods could operationalise theoretical constructs (NPT), while working with multiple stakeholders to anticipate barriers to implementation'	Informatics (e.g. Electronic Health Records and other E-Health)		Multiple	Renal/service delivery	Renal services	Combined/Multiple	Primary Care/Community	Electronic patient reported outcome measure (ePRO)	Measurement tool	Measuring and surveillance	e-health	Intervention study	Prospective participatory co-design	No protocol	Yes	Yes - 'Participatory co-design is a collaborative method which requires creative partnerships between researchers and the end users of their research, such as healthcare professionals and patients'	Unclear	Patient, caregivers and HCPs	Co-design workshops with mapping activities (empathy and process mapping) and observations
AH	Not required	AH	Not required	Leitch, S.; Smith, A.; Crengle, S.; Stokes, T. 2021 The views of New Zealand general practitioners and patients on a proposed risk assessment and communication tool: a qualitative study using Normalisation Process Theory Implement Sci Commun 2(1) URL: 10.1186/s43058-021-00120-1	Leitch et al. (2021) [82]	Leitch, S.; Smith, A.; Crengle, S.; Stokes, T.	The views of New Zealand general practitioners and patients on a proposed risk assessment and communication tool: a qualitative study using Normalisation Process Theory	2021	Implement Sci Commun	2(1)	16	URL: 10.1186/s43058-021-00120-1	#1771	No	Uncontrolled	2	2	1	2	0	1	1	2	2	2	b	15	No	New Zealand	To determine what potential users of the tool (patients and GPs) think about the proposed tool	Service organisation and delivery		Service delivery	Decision making	General health	Primary Care	Not described	Decision support tool - 'alert prescribers to medication risk based on potential interactions and patient factors (e.g. renal function), provide clinician decision support and patient information'	Digital tool	Decision-making	e-health	Process evaluation	Qualitative	No protocol mentioned	Yes	Yes - 'stakeholder co-design was planned to ensure the tool was designed to best meet the needs of end-users'	24 (15 patients [4M & 11F; 5 Maori, 5 Pasifika & 5 European] and 9 GPs [6M & 3F; 2 Maori, 7 European])	GPs and patients	Semi-structured interviews
AH	Not required	AH		Leon, Natalie; Lewin, Simon; Mathews, Catherine 2013 Implementing a provider-initiated testing and counselling (PITC) intervention in Cape town, South Africa: a process evaluation using the normalisation process model Implementation Science 8 URL: 10.1186/1748-5908-8-97	Leon et al. (2013) [84]	Leon, Natalie; Lewin, Simon; Mathews, Catherine	Implementing a provider-initiated testing and counselling (PITC) intervention in Cape town, South Africa: a process evaluation using the normalisation process model	2013	Implementation Science	8		URL: 10.1186/1748-5908-8-97	#1782	No	Controlled	2	0	2	2	0	1	2	2	1	2	b	14	No	South Africa	'To investigate how implementation factors may have influenced the outcomes of a controlled trial that aimed to use PITC to increase HIV test uptake amongst STI patients in Cape Town, South Africa'	Screening and surveillance		Sexual health and HIV	Sexual health	HIV	Primary Care	STI publicly funded clinics in low-resource settings	Provider-Initiated Testing and Counselling (PITC)		Testing	Screening	Process evaluation	Longitudinal qualitative study	No protocol mentioned	No	No	62 (42 staff and 20 patients)	STI nurses, lay counsellor, facility managers, senior manager, project manager and new senior manager and patients	6 focus groups (n=42; 2 FGs @ 5 months with: 8 STI nurses and 8 lay counsellors; 4 FG @ 17 months with: 7 STI nurses, 5 HIV lay counsellors, 11 facility managers and 3 project leaders (senior manager, project manager and new senior manager). 20 interviews (patients). and observations of planning sessions, meetings, training, supervision and clinical consultations (nurses)
AH	TF	TF	AH	Ling, T.; Brereton, L.; Conklin, A.; Newbould, J.; Roland, M. 2012 Barriers and facilitators to integrating care: experiences from the English Integrated Care Pilots International Journal of Integrated Care 12 URL:	Ling et al. (2012) [85]	Ling, T.; Brereton, L.; Conklin, A.; Newbould, J.; Roland, M.	Barriers and facilitators to integrating care: experiences from the English Integrated Care Pilots	2012	International Journal of Integrated Care	12		URL:	#1825	No	Uncontrolled	2	2	2	2	0	0	2	2	2	2	b	16	No	UK	To identify barriers and facilitators to integrated care from synthesis of findings from the 16 UK Integrated care pilots	Service organisation and delivery		Service delivery	N/A	Integrated care	Combined/Multiple	Primary Care/Social Care (Community)	Integrated Care Pilots	Integrated Care	Service Delivery	Service Organisation/Health System/Service Delivery	Process evaluation	Qualitative (grounded)	Don't know	No	No	Not mentioned	Staff, residents and relatives	Semi-structured interviews and semi-structured questionnaires/'living document' template (standardised data capture form for experiences of those involved in the implementation in the different sites), data from staff meetings and field notes from non-participant observers
AH	Not required	AH		Mackenzie, M.; Bradley, L.; Stanley, N.; Gannon, M.; Barton, D.; Cosgrove, K.; Conway, E.; Feder, G. 2019 What might Normalisation Process Theory bring to policy implementation studies? Learning lessons and uncovering questions through a case study of the profound implementation failure of a new policing policy Social Policy & Administration 53(3) URL: 10.1111/spol.12467	Mackenzie et al. (2019) [88]	Mackenzie, M.; Bradley, L.; Stanley, N.; Gannon, M.; Barton, D.; Cosgrove, K.; Conway, E.; Feder, G.	What might Normalisation Process Theory bring to policy implementation studies? Learning lessons and uncovering questions through a case study of the profound implementation failure of a new policing policy	2019	Social Policy & Administration	53(3)	449-463	URL: 10.1111/spol.12467	#1914	No	Uncontrolled	2	2	1	1	0	1	1	2	1	2	b	13	No	UK	'To address how NPT helps to explain the (non)implementation of P2PC, how such an analysis differs from other policy implementation approaches, and what this means for our understandings of policy implementation more broadly'	Service organisation and delivery		Violence	Violence	Domestic abuse	Primary Care	Police	Police to Primary Care (P2PC) - an intervention to notify GPs when women are assessed by policy at high risk of DV.	Referral	Service Delivery	Service Organisation/Health System/Service Delivery	Process evaluation	Qualitative study	No protocol mentioned	No	No	30	Domestic abuse specialist and frontline officers.	Interviews and focus groups
AH	AG	AG	AH	Marsh-Feiley, G.; Eadie, L.; Wilson, P. 2018 Paramedic and physician perspectives on the potential use of remotely supported prehospital ultrasound Rural and Remote Health 18(3) URL: 10.22605/rrh4574	Marsh-Feiley et al. (2018) [87]	Marsh-Feiley, G.; Eadie, L.; Wilson, P.	Paramedic and physician perspectives on the potential use of remotely supported prehospital ultrasound	2018	Rural and Remote Health	18(3)		URL: 10.22605/rrh4574	#1966	No	Controlled	2	2	2	2	0	2	2	2	2	2	a	18	Yes	UK	To explore the views of emergency medicine physicians and paramedics prior to starting the RSPU trial	Treatment modalities (including diagnostic and therapeutic interventions)		Service delivery	Radiography	Ultrasound	Other	Remote care - ambulances serving remote communities in Scotland	Remotely Supported Prehospital Ultrasound (RSPU) - 'an ultrasound operator performs a scan and sends images to a remote expert for interpretation'	Digital tool	Diagnosis; acute medicine	e-health	Feasibility study	Cross-sectional	Don't know	Partially	Partially - 'there must be collaboration between researchers and practitioners, including paramedics and emergency/prehospital physicians'...'Furthermore, participation in research is less widespread in paramedic services'	12 (4 physicians and 8 paramedics)	Emergency physicians and paramedics	Semi structured interviews
AH	MG	MG	AH	Martindale, Anne-Marie; Elvey, Rebecca; Howard, Susan J.; McCorkindale, Sheila; Sinha, Smeeta; Blakeman, Tom 2017 Understanding the implementation of 'sick day guidance' to prevent acute kidney injury across a primary care setting in England: a qualitative evaluation Bmj Open 7(11) URL: 10.1136/bmjopen-2017-017241	Martindale et al. (2017) [86]	Martindale, Anne-Marie; Elvey, Rebecca; Howard, Susan J.; McCorkindale, Sheila; Sinha, Smeeta; Blakeman, Tom	Understanding the implementation of 'sick day guidance' to prevent acute kidney injury across a primary care setting in England: a qualitative evaluation	2017	Bmj Open	7(11)		URL: 10.1136/bmjopen-2017-017241	#1978	No	Uncontrolled	2	2	2	2	0	2	2	2	2	2	a	18	Yes	UK	'To examine the implementation of sick day guidance cards designed to prevent acute kidney injury (AKI), in primary care settings'...'To address the harm related to acute kidney injury (AKI) is a worldwide priority.1 AKI is characterised as a sudden reduction in kidney function over hours or days.2–4 It is a marker of illness severity and is seen as a ‘force multiplier,’ complicating episodes of …	Toolkit implementation		Renal	Renal	Aucte kidney injury	Primary Care	GPs, community pharmacies and practice-based pharmacists	Medicine Sick Day Rules	Guidance	Guidance	Guidelines	Process evaluation	Qualitative study	Don't know	No	No	29 (7 GPs, 5 practice nurses, 5 patients, 5 community pharmacists, 4 practice-based pharmacists, 2 managers [one medical practice manager and 1 community pharmacy manager] and 1 health- care assistant)	GPs, practice nurses, patients, community pharmacists, practice-based pharmacists, managers (medical practice manager and community pharmacy manager) and healthcare assistant)	Semi-structured interviews
AH	Not required	AH	Not required	McCrorie, C.; Benn, J.; Johnson, O. A.; Scantlebury, A. 2019 Staff expectations for the implementation of an electronic health record system: a qualitative study using normalisation process theory Bmc Medical Informatics and Decision Making 19(1) URL: 10.1186/s12911-019-0952-3	McCrorie et al. (2019) [89]	McCrorie, C.; Benn, J.; Johnson, O. A.; Scantlebury, A.	Staff expectations for the implementation of an electronic health record system: a qualitative study using normalisation process theory	2019	Bmc Medical Informatics and Decision Making	19(1)		URL: 10.1186/s12911-019-0952-3	#2060	No	Uncontrolled	2	2	2	1	0	1	2	2	2	2	b	16	No	UK	To explore staff expectations for change and outcome following procurement of a commercial EHR system	Informatics (e.g. Electronic Health Records and other E-Health)		Service delivery	N/A	EHR	Hospital/Secondary Care	N/A	EHRs	Digital tool	Patient records	e-health	Exploratory study	Qualitative	No protocol mentioned	No	No	14	Health professionals and EHR implementation team (across different therapy areas)	Semi-structured interviews (3 participants interviewed together)
AH	Not required	AH	AH	Mudge, S.; Sezier, A.; Payne, D.; Smith, G.; Kayes, N. 2020 Pilot trial of The Living Well Toolkit: qualitative analysis and implications for refinement and future implementation BMC Health Services Research 20(1) URL: 10.1186/s12913-020-4920-5	Mudge et al. (2020) [90]	Mudge, S.; Sezier, A.; Payne, D.; Smith, G.; Kayes, N.	Pilot trial of The Living Well Toolkit: qualitative analysis and implications for refinement and future implementation	2020	BMC Health Services Research	20(1)		URL: 10.1186/s12913-020-4920-5	#2205	No	Uncontrolled	2	2	2	2	2	1	2	2	2	2	a	19	Yes	New Zealand	To operationalise three processes (person-centred communication, harnessing of consumer’s strengths and resources and coordination of services across the lifespan) throughout the healthcare pathway through the development of a practical and workable toolkit.	Toolkit implementation		Neurology	N/A	Multiple	Combined/Multiple	Neurohabilitation settings (inpatient and community-based)	The Living Well Toolkit (client toolkit and ADAPT clinicians' resource)	Toolkit	Communication Resource	Professional-Patient Interactions	Intervention study	Qualitative participatory	No protocol mentioned	Yes	Yes - 'we intentionally involved key stakeholders (clients, families and clinicians) to ensure the intervention was workable for all'	19 (9 Clinicians [7 F, 2 M; 5 NZ European, 4 other European] and 10 in patient/community 'clients' [3 F, 7 M; 8 NZ European, 3 Maori])	Clinicians and in-patient/community 'clients'	Semi-structured interviews (10 clients and 4 clinicians) and focus groups (5 clinicians)
AH	Not required	AH		Nadav, Janna; Kaihlanen, Anu-Marja; Kujala, Sari; Laukka, Elina; Hilama, Pirjo; Koivisto, Juha; Keskimaki, Ilmo; Heponiemi, Tarja 2021 How to Implement Digital Services in a Way That They Integrate Into Routine Work: Qualitative Interview Study Among Health and Social Care Professionals Journal of Medical Internet Research 23(12) URL: 10.2196/31668	Nadav et al. (2021) [91]	Nadav, Janna; Kaihlanen, Anu-Marja; Kujala, Sari; Laukka, Elina; Hilama, Pirjo; Koivisto, Juha; Keskimaki, Ilmo; Heponiemi, Tarja	How to Implement Digital Services in a Way That They Integrate Into Routine Work: Qualitative Interview Study Among Health and Social Care Professionals	2021	Journal of Medical Internet Research	23(12)	e31668-e31668	URL: 10.2196/31668	#2251	No	Uncontrolled	2	2	2	2	0	1	2	2	1	2	b	16	No	Finland	'To examine health and social care professionals’ experiences of digital service implementations and to identify factors that support successful implementations'	Professional roles and task-sets (new and changed)		Service delivery	e-Health	e-Health	Primary Care	Health centres that provide a 'wide scope' of PHC services in Finland	Digital services - range of digital services implemented across Finland for 'new ways of working', e.g. 'eg, digital symptom questionnaires, self-management instructions, and remote health care appointments'	Multiple	Service delivery	e-health	Process evaluation	Qualitative descriptive design	No protocol mentioned	Yes	Yes - 'implementation should include users’ participation at different implementation phases, using champions or other key staff, providing sufficient training and support, and monitoring the use of the system at the early stages of implementation'	30 (8 registered nurses, 5 public health nurses, 7 practical nurses, 5 physicians, 3 social workers, 1 social counselor, 1 digital counselor; 27 F, 3 M; age ranges)	Health and social care professionals (registered nurses, public health nurses, practical nurses, physicians, social workers, social counselor, digital counselor)	Semi-structured focus group interviews
AH	Not required	AH		Nicoll, A.; Maxwell, M.; Williams, B. 2021 Achieving 'coherence' in routine practice: a qualitative case-based study to describe speech and language therapy interventions with implementation in mind Implement Sci Commun 2(1) URL: 10.1186/s43058-021-00159-0	Nicoll et al. (2021) [92]	Nicoll, A.; Maxwell, M.; Williams, B.	Achieving 'coherence' in routine practice: a qualitative case-based study to describe speech and language therapy interventions with implementation in mind	2021	Implement Sci Commun	2(1)	56	URL: 10.1186/s43058-021-00159-0	#2291	No	Uncontrolled	2	2	2	2	2	1	2	2	2	2	a	19	Yes	UK	'To make coherence work more visible by identifying what therapists may have to hold constant or do differently to implement non-routine interventions as part of everyday child speech practice in their context'	Professional roles and task-sets (new and changed)		Speech and language	Speech and language	N/A	Primary Care	Therapy clinics	'Practice change'	Treatments	Therapy	Diagnostics & Treatment	Process evaluation	Retrospective qualitative case-based study	No protocol mentioned	No	No	42	Therapists	In-depth interviews, self-organised paired interviews and focus groups
AH	AG	AG	AH	Nwolise, C.; Corrie, P.; Fitzpatrick, R.; Gupta, A.; Jenkinson, C.; Middleton, M.; Matin, R. 2021 Burden of cancer trial participation: A qualitative sub-study of the INTERIM feasibility RCT Chronic Illness URL: 10.1177/17423953211060253	Nwolise et al. (2021) [93]	Nwolise, C.; Corrie, P.; Fitzpatrick, R.; Gupta, A.; Jenkinson, C.; Middleton, M.; Matin, R.	Burden of cancer trial participation: A qualitative sub-study of the INTERIM feasibility RCT	2021	Chronic Illness			URL: 10.1177/17423953211060253	#2323	No	Controlled	2	2	2	2	0	2	2	2	2	2	a	18	Yes	UK	'To identify and describe the burden experienced by advanced melanoma patients participating in a clinical trial and the factors affecting their capacity to cope with the burden'	Patient roles and task-sets (new and changed)		Oncology	Oncology	Advanced melanoma	Hospital/Secondary Care	N/A	INTERIM (INTERmittent vs. continuous dosing of oral targeted combination therapy in patients with BRAFV600 mutant stage 3 unresectable or stage 4 metastatic melanoma)	Treatment	Treatment	Diagnostics & Treatment	Feasibility study	Qualitative study	No protocol mentioned	No	No	14 (7 F, 7 M; range 47-81)	Patients who had been in the RCT for 6 months	Semi-structured interviews
AH	Not required	AH	Not required	Ohlsen, Sally; Sanders, Tom; Connell, Janice; Wood, Emily 2021 Integrating mental health care into home-based nursing services: A qualitative study utilising normalisation process theory Journal of Clinical Nursing URL: 10.1111/jocn.15975	Ohlsen et al. (2021) [95]	Ohlsen, Sally; Sanders, Tom; Connell, Janice; Wood, Emily	Integrating mental health care into home-based nursing services: A qualitative study utilising normalisation process theory	2021	Journal of Clinical Nursing			URL: 10.1111/jocn.15975	#2387	No	Uncontrolled	2	2	2	2	0	1	2	2	2	2	b	17	Yes	UK	'To identify barriers and facilitators to implementing community nurses being trained as psychological wellbeing practitioners and integrating this practice into home-based primary care nursing, through key stakeholders’ perceptions'	Professional roles and task-sets (new and changed)		Mental health	Mental health	Depression/anxiety	Combined/Multiple	Home-based primary care nursing service	Psychological wellbeing practictioners (PWPs) - 'They use a range of psychological interventions and skills based on cognitive behavioural therapy (CBT) to support individuals with mental health problems such as mild to moderate depression and anxiety ranging from signposting, self-help and group interventions delivered by often over the telephone or online.'	Training	Empowering staff	Training/Education	Intervention study	Pluralistic qualitative study	No protocol mentioned	Yes	Yes	20 (12 HCPs [3 PWP-trained nurses, 1 GP, 2 community nursing managers, 1 district nursing manager lead, 1 district nurse, 1 community support worker, 2 project leads, 1 IAPT manager] and 8 patients [3 F, 5 M; 50-72)	HCPs [PWP-trained nurses, GP, community nursing managers, district nursing manager lead, district nurse, community support worker, project leads, IAPT manager] and patients	Semi-structured interviews
AH	Not required	AH		Ong, B. N.; Hodgson, D.; Small, N.; Nahar, P.; Sanders, C. 2020 Implementing a digital patient feedback system: an analysis using normalisation process theory BMC Health Services Research 20(1) URL: 10.1186/s12913-020-05234-1	Ong et al. (2020) [94]	Ong, B. N.; Hodgson, D.; Small, N.; Nahar, P.; Sanders, C.	Implementing a digital patient feedback system: an analysis using normalisation process theory	2020	BMC Health Services Research	20(1)		URL: 10.1186/s12913-020-05234-1	#2398	No	Controlled	2	2	1	2	0	1	2	2	2	2	b	16	No	UK	To examine 'the strengths and weaknesses of a new digital intervention, its implementation and routinisation'	Professional-Patient Interactions (including telecare & SDM)		Service delivery	N/A	Digital intervention	Combined/Multiple	Acute setting, a mental health setting, and two general practices	Digital patient feedback system	Digital tool	Patient feedback	e-health	Process evaluation	Qualitative	No protocol mentioned	Yes	Yes - 'people with a range of relevant and diverse health experiences. We also worked with two pre-existing Patient and Participation Groups (PPGs) that serve as involvement and advisory groups within the participating primary care sites'	83 (51 HCPs, 24 patients and 8 carers)	HCPs, patients and carers	Interviews, focus groups and observations
AH	Not required	AH		Paleri, V.; Patterson, J.; Rousseau, N.; Moloney, E.; Craig, D.; Tzelis, D.; Wilkinson, N.; Franks, J.; Hynes, A. M.; Heaven, B.; Hamilton, D.; Guerrero-Urbano, T.; Donnelly, R.; Barclay, S.; Rapley, T.; Stocken, D. 2018 Gastrostomy versus nasogastric tube feeding for chemoradiation patients with head and neck cancer: the TUBE pilot RCT Health Technology Assessment 22(16) URL: 10.3310/hta22160	Paleri et al. (2018) [96]	Paleri, V.; Patterson, J.; Rousseau, N.; Moloney, E.; Craig, D.; Tzelis, D.; Wilkinson, N.; Franks, J.; Hynes, A. M.; Heaven, B.; Hamilton, D.; Guerrero-Urbano, T.; Donnelly, R.; Barclay, S.; Rapley, T.; Stocken, D.	Gastrostomy versus nasogastric tube feeding for chemoradiation patients with head and neck cancer: the TUBE pilot RCT	2018	Health Technology Assessment	22(16)	1-+	URL: 10.3310/hta22160	#2436	No	Controlled	2	2	2	2	1	2	2	2	2	2	a	19	Yes	UK	'To identify, describe and understand (1) barriers to, and facilitators of, trial recruitment; (2) issues of trial conduct; and (3) experiences of feeding tubes.'	Treatment modalities (including diagnostic and therapeutic interventions)		Oncology	Oncology	Head and neck squamous cell cancers (HNSCCs)	Hospital/Secondary Care	Tertiary care	Pre-chemoradiation therapy gastrostomy	Treatment	Treatment	Diagnostics & Treatment	Process evaluation	Qualitative study	Yes	No	No	37 (17 HCPs [doctors, research nurses, dietitians, SALTs], 18 patients [3 F, 15 M] and 3 carers)	HCPs (doctors, nurses, speech therapists and ear, nose and throat surgeons), patients and family/friends	Interviews (patients 1 or 2 weeks after the initial recruitment discussions [to understand the barriers to, and facilitators of, recruitment] and during patient follow-up [to understand patients’ experiences of trial participation]); interviews with clinicians; observation of patients and field notes of recruitment discussions
AH	Not required	AH		Read, S.; Morgan, J.; Gillespie, D.; Nollett, C.; Weiss, M.; Allen, D.; Anderson, P.; Waterman, H. 2021 Normalisation process theory and the implementation of a new glaucoma clinical pathway in hospital eye services: Perspectives of doctors, nurses and optometrists Plos One 16(8) URL: 10.1371/journal.pone.0255564	Read et al. (2021) [97]	Read, S.; Morgan, J.; Gillespie, D.; Nollett, C.; Weiss, M.; Allen, D.; Anderson, P.; Waterman, H.	Normalisation process theory and the implementation of a new glaucoma clinical pathway in hospital eye services: Perspectives of doctors, nurses and optometrists	2021	Plos One	16(8)		URL: 10.1371/journal.pone.0255564	#2627	No	Controlled	2	2	1	2	0	1	1	2	2	2	b	15	No	UK	'To identify issues associated with how the CMGC was implemented, primarily from the perspectives of the healthcare staff working with it'	Service organisation and delivery		Opthamology	Opthamology	Glaucoma	Hospital/Secondary Care	Eye services	The Cardiff Model of Glaucoma Care (CMGC) - evidence-based clinical pathway intervention	Clinical Pathway	Service Delivery	Service Organisation/Health System/Service Delivery	Process evaluation	Ethnographic approach	Don't know	No	No	8 (from the following sample: 4 in Birch clinic: general ophthalmic nurses, consultant ophthalmologist and specialist doctor; 2 in Oak clinic: consultant ophthalmologist and specialist optometrist; 4 in Cedar clinic: consultant ophthalmologist, glaucoma ophthalmic nurses; 5 in Maple clinic: consultant ophthalmologist, doctors and orthoptists)	Staff (general ophthalmic nurses, consultant ophthalmologist, specialist doctor, specialist optometrist, glaucoma ophthalmic nurses, doctors and orthoptists)	Semi-structured interviews, observations and fieldnotes
AH	AH	AH		Rosstad, T.; Garasen, H.; Steinsbekk, A.; Haland, E.; Kristoffersen, L.; Grimsmo, A. 2015 Implementing a care pathway for elderly patients, a comparative qualitative process evaluation in primary care BMC Health Services Research 15 URL: 10.1186/s12913-015-0751-1	Rosstad et al. (2015) [98]	Rosstad, T.; Garasen, H.; Steinsbekk, A.; Haland, E.; Kristoffersen, L.; Grimsmo, A.	Implementing a care pathway for elderly patients, a comparative qualitative process evaluation in primary care	2015	BMC Health Services Research	15		URL: 10.1186/s12913-015-0751-1	#2736	No	Uncontrolled	2	0	2	2	0	1	2	2	1	2	b	14	No	Norway	'To investigate the process of implementing PaTH into everyday practice by comparing the joint experiences of health care professionals and managers in home care services between the municipalities where it had been introduced'	Multiple	Service organisation and delivery; professional roles and task-sets (new and changed)	Multiple	Geriatric/service delivery	Care pathway	Social Care (Residential)	Home care services	Patient Trajectory for Home-dwelling elders (PaTH) - generic care pathway	Care Pathway	Service Delivery	Service Organisation/Health System/Service Delivery	Process evaluation	Qualitative comparative study	No protocol mentioned	No	No	60 (26 home care managers and head nurses, 34 nurses and nursing assistants)	Managers, head nurses, nurses and nursing assistants	Interviews and focus groups (fieldnotes and minutes from calls)
AH	Not required	AH		Sanders, T.; Ong, B. N.; Sowden, G.; Foster, N. 2014 Implementing change in physiotherapy: professions, contexts and interventions Journal of Health Organization and Management 28(1) URL: 10.1108/jhom-10-2011-0102	Sanders et al. (2014) [99]	Sanders, T.; Ong, B. N.; Sowden, G.; Foster, N.	Implementing change in physiotherapy: professions, contexts and interventions	2014	Journal of Health Organization and Management	28(1)	96-114	URL: 10.1108/jhom-10-2011-0102	#2812	No	Controlled	2	2	2	2	1	1	2	2	2	2	a	18	Yes	UK	To 'report why disruptions to clinical routines caused by the introduction of a new intervention make even minor changes to clinical work difficult to implement. The paper illustrates how some of these obstacles to implementation were managed in the context of routine physiotherapy.'	Multiple	Treatment modalities; professional roles and task-sets	Physiotherapy	N/A	Back pain	Hospital/Secondary Care	Physiotherapy clinic	Targeted treatment system (a stepped knowledge and skills-based training and clinical mentoring programme)	Treatments	Therapy	Diagnostics & Treatment	Process evaluation	Qualitative study	No protocol mentioned	No	No	26	Physiotherapists	Semi-structured interviews, informal discussions, and nonparticipant observations
AH	Not required	AH		Schubbe, D.; Yen, R. W.; Saunders, C. H.; Elwyn, G.; Forcino, R. C.; O‚ÄôMalley, A. J.; Politi, M. C.; Margenthaler, J.; Volk, R. J.; Sepucha, K.; Ozanne, E.; Percac-Lima, S.; Bradley, A.; Goodwin, C.; van den Muijsenbergh, M.; Aarts, J. W. M.; Scalia, P.; Durand, M. A. 2021 Implementation and sustainability factors of two early-stage breast cancer conversation aids in diverse practices Implement…	Schubbe et al. (2021) [100]	Schubbe, D.; Yen, R. W.; Saunders, C. H.; Elwyn, G.; Forcino, R. C.; O‚ÄôMalley, A. J.; Politi, M. C.; Margenthaler, J.; Volk, R. J.; Sepucha, K.; Ozanne, E.; Percac-Lima, S.; Bradley, A.; Goodwin, C.; van den Muijsenbergh, M.; Aarts, J. W. M.; Scalia, P.; Durand, M. A.	Implementation and sustainability factors of two early-stage breast cancer conversation aids in diverse practices	2021	Implementation Science	16(1)		URL: 10.1186/s13012-021-01115-1	#2866	No	Controlled	2	2	2	2	1	1	2	2	2	2	a	18	Yes	USA	'To explore strategies that promote the conversation aids’ sustained use and dissemination using a theoretical implementation model. We also aimed to distinguish any differences in experiences and opinions between the two conversation aids and across varied socioeconomic strata'	Professional-Patient Interactions (including telecare & SDM)		Oncology	Oncology	Breast cancer	Hospital/Secondary Care	Recruitment of participants 'across seven clinics at four NCI-designated cancer centers in the United States with diverse patient populations. Three sites had urban and ethnically diverse populations, and one site had a rural, mostly white population. Two urban sites were specifically selected for recruiting patients of lower SES'	The Option Grid conversation aid and The Picture Option Grid for What Matters Most RCT	Aid	Communication Resource	Professional-Patient Interactions	Feasibility study	Qualitative study	Yes	No	No	73 (43 patients [all F; 10 Black/non-Hispanic, 2 Hispanic, 3 Asian, 28 White/non-Hispanic; 32 higher SES, 11 lower SES], 16 surgeons [81% F], 14 stakeholders (3 nurse practitioners, 3 nurses, 1 physician assistant, 1 social worker, 6 non-clinical stakeholders)	Surgeons, patients, family or participants, and clinical and non-clinical stakeholders, including nurse practitioners, nurses, physician assistants, social workers, administrators, and electronic health record (EHR) specialists	Semi-structured interviews, observations and fieldnotes
AH	Not required	AH	AH	Scobbie, L.; Duncan, E. A. S.; Brady, M. C.; Thomson, K.; Wyke, S. 2020 Facilitators and "deal breakers": a mixed methods study investigating implementation of the Goal setting and action planning (G-AP) framework in community rehabilitation teams BMC Health Services Research 20(1) URL: 10.1186/s12913-020-05651-2	Scobbie et al. (2020) [101]	Scobbie, L.; Duncan, E. A. S.; Brady, M. C.; Thomson, K.; Wyke, S.	Facilitators and "deal breakers": a mixed methods study investigating implementation of the Goal setting and action planning (G-AP) framework in community rehabilitation teams	2020	BMC Health Services Research	20(1)		URL: 10.1186/s12913-020-05651-2	#2868	No	Uncontrolled	2	2	2	2	2	1	2	2	2	2	a	19	Yes	UK	To investigate G-AP training and implementation in community rehabilitation teams with no prior exposure to G-AP	Professional roles and task-sets (new and changed)		Neurology	N/A	Stroke	Social Care (Community)	Rehabilitation teams	Goal setting and action planning (G-AP) framework	Training	Training staff	Training/Education	Process evaluation	Mixed methods	No protocol mentioned	No	No	55 multidisciplinary staff (18 Team A, 16 Team B, 21 Team C)	Team managers, physiotherapists, occupational therapists, work and training advisors, support workers, rehabilitation doctors, rehabilitation assistants, speech and language therapists, dieticians and specialist nurses	Survey, focus groups (one for each Team), case study note review
AH	Not required	AH		Sutton, E.; Herbert, G.; Burden, S.; Lewis, S.; Thomas, S.; Ness, A.; Atkinson, C. 2018 Using the Normalization Process Theory to qualitatively explore sense-making in implementation of the Enhanced Recovery After Surgery programme: "It's not rocket science" Plos One 13(4) URL: 10.1371/journal.pone.0195890	Sutton et al. (2018) [102]	Sutton, E.; Herbert, G.; Burden, S.; Lewis, S.; Thomas, S.; Ness, A.; Atkinson, C.	Using the Normalization Process Theory to qualitatively explore sense-making in implementation of the Enhanced Recovery After Surgery programme: "It's not rocket science"	2018	Plos One	13(4)		URL: 10.1371/journal.pone.0195890	#3088	No	Uncontrolled	1	0	2	2	0	1	1	2	2	2	b	13	No	UK	To 'explore the utility of Normalization Process Theory as a methodological framework to aid the exploration of ERAS implementation processes by investigating the perspectives of healthcare professionals and managers working in a UK hospital'	Treatment modalities (including diagnostic and therapeutic interventions)		Surgical	Surgical	Perioperative care	Hospital/Secondary Care	N/A	Enhanced Recovery After Surgery (ERAS) programme	Programme	Recovery	Diagnostics & Treatment	Process evaluation	Qualitative	No protocol mentioned	No	No	26 (9 surgeons/anaesthetists [4 thoracic, 2 colorectal, 3 head and neck], 12 nurses, dietitians, physiotherapists, speech & language therapists and housekeeps [3 cross cutting, 2 thoracic, 4 colorectal, 3 head and neck] and 5 clinical managers, ward managers, sisters and trust management [5 cross cutting, 1 thoracic, 1 colorectal, 1 head and neck])	Surgeons/anaesthetists, nurses, dietitians, physiotherapists, speech & language therapists and housekeeps, clinical managers, ward managers, sisters and trust management	Semi-structured interviews
AH	Not required	AH	Not required	Tierney, E.; McEvoy, R.; Hannigan, A.; MacFarlane, A. E. 2018 Implementing community participation via interdisciplinary teams in primary care: An Irish case study in practice Health Expectations 21(6) URL: 10.1111/hex.12692	Tierney et al. (2018) [103]	Tierney, E.; McEvoy, R.; Hannigan, A.; MacFarlane, A. E.	Implementing community participation via interdisciplinary teams in primary care: An Irish case study in practice	2018	Health Expectations	21(6)	990-1001	URL: 10.1111/hex.12692	#3160	No	Uncontrolled	2	2	2	2	2	1	2	2	2	2	a	19	Yes	Ireland	To conduct a theoretically informed, multiperspectival empirical analysis of the implementation of community participation via primary care teams (PCTs) in Ireland	Service organisation and delivery		Service delivery	N/A	Community participation	Primary Care	N/A	Community participation	Community participation	Service Delivery	Service Organisation/Health System/Service Delivery	Intervention study	Participatory learning action	No protocol mentioned	Yes	Yes - focus of the study. 'Although theory has been used to understand how far patient and public involvement (PPI) was embedded within health-care research in certain areas,38 there has been no use of theory to study community participation in practice despite the call for theoretically informed, empirical analysis of implementation to generate insights and transferrable lessons for community pa…	39 (5 Site 1 [3 community representatives on migrant health forum, 1 project coordinator, 1 Health Service Executive (HSE) Programme Manager], 22 Site 2 [16 community representatives, 1 HSE professional, 1 HSE programme manager, 1 Primary Care Development Officer, 3 GPs), 8 Site 3 [4 Community representatives, 1 project coordinator, 1 HSE professional, 1 Occupational Therapist Manager, 1 PCT Occu…	Community representatives project coordinators, Health Service Executive (HSE) Programme Managers and professionals, Primary Care Development Officers, Occupational Therapist Manager, PCT Occupational Therapist	Participatory Learning Action (PLA) focus groups and semi-structured interviews
AH	AG	AG	AH	Van Tiem, J. M.; Reisinger, H. S.; Friberg, J. E.; Wilson, J. R.; Fitzwater, L.; Panos, R. J.; Moeckli, J. 2021 The STS case study: an analysis method for longitudinal qualitative research for implementation science Bmc Medical Research Methodology 21(1) URL: 10.1186/s12874-021-01215-y	Van Tiem et al. (2021) [104]	Van Tiem, J. M.; Reisinger, H. S.; Friberg, J. E.; Wilson, J. R.; Fitzwater, L.; Panos, R. J.; Moeckli, J.	The STS case study: an analysis method for longitudinal qualitative research for implementation science	2021	Bmc Medical Research Methodology	21(1)		URL: 10.1186/s12874-021-01215-y	#3269	No	Controlled	2	2	2	2	0	2	2	2	2	2	a	18	Yes	USA	'To contribute to the literature on the role of ethnography in implementation science; and to achieve that by providing a case study about 2) tracing how Tele-CC and ICU staff negotiate the implementation of surveillance technology'	Screening and surveillance		Service delivery	e-Health	Telemedicine	Primary Care	Department of Veterans Affairs	Tele-CC - critical care telemedicine	Telemedicine	Service Delivery	Service Organisation/Health System/Service Delivery	Process evaluation	Ethnographic science and technology (STS) case study. Longitudinal qualitative research	Don't know	No	No	Unclear	ICU staff (intensivists, hospitalists, nurse managers, nurses, telemetry techs, and nursing assistants) and external facilitators and internal facilitators (intensivists, advanced practice nurses, and nurse managers)	Participant observation, fieldnotes, document review and semi-structured interviews (at Go-Live event and 6 months posst implementation)
AH	Not required	AH	Not required	Webb, M. J.; Wadley, G.; Sanci, L. A. 2018 Experiences of General Practitioners and Practice Support Staff Using a Health and Lifestyle Screening App in Primary Health Care: Implementation Case Study Jmir Mhealth and Uhealth 6(4) URL: 10.2196/mhealth.8778	Webb et al. (2018) [105]	Webb, M. J.; Wadley, G.; Sanci, L. A.	Experiences of General Practitioners and Practice Support Staff Using a Health and Lifestyle Screening App in Primary Health Care: Implementation Case Study	2018	Jmir Mhealth and Uhealth	6(4)		URL: 10.2196/mhealth.8778	#3367	No	Uncontrolled	2	2	2	2	1	1	2	2	2	2	a	18	Yes	Australia	To investigate the implementation of a health and lifestyle screening app, Check Up GP, for young people aged 14 to 25 years attending an Australian general practice	Professional-Patient Interactions (including telecare & SDM)		Mental health	Mental health	Health-Compromising Behaviours	Primary Care	General Practice	Check Up GP - health and lifestyle screening app	Application	Screening	e-health	Intervention study	Action research (case study research developed by Brongenbrenner) using PDSA framework	No protocol mentioned	No	No	14 (4 GP principal owners [all M; 45-64], 1 practice manager [F], 1 reception coordinator [F], 8 receptionists [all F])	GP principal owners, practice manager, reception coordinator, receptionists	Initial survey, semi-structured interviews, focus groups
AH	Not required	AH		Wilson, Patricia; Mathie, Elspeth; Keenan, Julia; McNeilly, Elaine; Goodman, Claire; Howe, Amanda; Poland, Fiona; Staniszweska, Sophie; Kendall, Sally; Munday, Diane 2015 ReseArch with Patient and Public invOlvement: a realisT evaluation: the RAPPORT study (Research design and methods) Health Services and Delivery Research URL:	Wilson et al. (2015) [106]	Wilson, Patricia; Mathie, Elspeth; Keenan, Julia; McNeilly, Elaine; Goodman, Claire; Howe, Amanda; Poland, Fiona; Staniszweska, Sophie; Kendall, Sally; Munday, Diane	ReseArch with Patient and Public invOlvement: a realisT evaluation: the RAPPORT study (Research design and methods)	2015	Health Services and Delivery Research			URL:	#3421	No	Uncontrolled	2	2	2	2	0	2	2	2	2	2	a	18	Yes	UK	'To determine the types of PPI in funded research, describe key processes, analyse the contextual and temporal dynamics of PPI and explore the experience of PPI in research for all those involved. Mechanisms contributing to the routine incorporation of PPI in the research process were assessed, the impact of PPI on research processes and outcomes evaluated, and barriers and enablers to effective …	Professional-Patient Interactions (including telecare & SDM)		Research	Research (in six areas: diabetes, arthritis, cystic fibrosis, dementia, public health and learning disabilities)	PPI	Other	Research	'ReseArch with Patient and Public invOlvement' (RAPPORT)	PPIE	PPIE	Research Approach	Process evaluation	Case study design	Yes	Yes	Yes - PPI is the research problem. PPI design includes involvement of coapplicants, co-researchers, reference groups and representation and project advisory group. See Chapter 4	129 (64 researchers, 48 PPI representatives, 7 PPI co-ordinators and 10 funders/network representatives)	PPI members, lead/senior researcher, coapplicants, researchers, clinical partners and sometimes PPI co-ordinators within a host organisation	Semi-structured interviews and document analysis
[truncated: 53 more columns]

## Sheet: Findings
Country	Total		Therapy area	Total		Multiple therapy areas	Total		Intervention type	Total
UK	39		Multiple	14		Neurology/e-health	3		Service Organisation/Service Delivery	17
Australia	3		Service delivery	13		Mental health/service delivery	2		e-health	16
Denmark	3		Mental health	8		Renal/service delivery	2		Diagnostics & Treatment	11
USA	3		Neurology	6		Cardiology/diabetes	1		Training/Education	6
Canada	2		Oncology	3		Chronic disease/service delivery	1		Health Promotion	3
Finland	2		Diabetes	2		Geriatric/service delivery	1		Professional-Patient Interactions	3
New Zealand	2		Physiotherapy	2		Infectious disease/sexual health	1		Guidelines	2
Norway	2		Renal	1		Neurology/geriatric/e-health	1		Research Approach	2
South Africa	2		Research	2		Neurology/orthopedics	1		Screening	2
The Netherlands	2		Surgical	2		Neurology/physiotherapy	1		Health Prevention	1
Germany	1		Violence	2		Total	14		Total	63
Ireland	1		Cardiology	1
Israel and Palestine	1		Geriatric	1
Total	63		Nutrition	1
			Opthamology	1
			Orthopaedic	1
			Paediatrics	1
			Sexual health and HIV	1
			Speech and language	1
			Total	63

## Sheet: NPT Domains and Constructs
Construct descriptions	Construct	Definition	Sub-construct	Definition
Contexts
Patterns of social relations and structures that make up the implementation environment	Strategic Intentions	The formulation and planning of interventions and their components
	Adaptive Execution	The ways in which users can find and enact workarounds that make an intervention and its components a workable proposition in practice
	Negotiating Capacity	The extent that an intervention and its components can fit, or be integrated, into existing ways of working by their users
	Reframing Organisational Logics	How existing social structural and social cognitive resources shape the implementation environment
Mechanisms
Mechanisms are revealed through purposive social action—collaborative work—that involves the investment of personal and group resources to achieve goals	Coherence Building	How people work together in everyday settings to understand and plan the activities that need to be accomplished to put an intervention and its components into practice	Differentiation	How people distinguish interventions and their components from their current ways of working
			Communal Specification	How people collectively agree about the purpose of interventions and their components
			Individual Specification	How people individually understand what interventions and their components require of them
			Internalisation	How people construct potential value of interventions and their components for their work
	Cognitive Participation	How people work together to create networks of participation and communities of practice around interventions and their components	Initiation	How key individuals drive interventions and their components forward
			Enrolment	How people join in with interventions and their components
			Legitimation	How people agree that interventions and their components are the right thing to do and should be part of their work
			Activation	How people continue to support interventions and their components
	Collective Action	How people work together to enact interventions and their components	Interactional Workability	How people do the work required by interventions and their components
			Relational Integration	How using interventions and their components affects the confidence that people have in each other
			Skill-set workability	How the work of interventions and their components is appropriately allocated to people
			Contextual Integration	How the work of interventions and their components is supported by host organizations
	Reflexive Monitoring	How people work together to appraise interventions and their components	Systemization	How people access information about the effects of interventions and their components
			Communal Appraisal	How people collectively assess interventions and their components as worthwhile
			Individual Appraisal	How people individually assess interventions and their components as worthwhile
			Reconfiguration	How people modify their work in response to their appraisal of interventions and their components
Outcomes
The practical effects of implementation mechanisms at work	Intervention Performance	The change in practices as a result of interventions and their components being operationalized, enacted, reproduced, over time and across settings
	Relational Restructuring	How interventions and their components have changed the way people are organized and relate to each other
	Normative Restructuring	How interventions and their components have changed the norms, rules and resources that govern action
	Sustainment (normalization)	How interventions and their components become incorporated in practice

## Sheet: Data Validation
CASP	Kislov	Setting	Use of NPT specifed in protocol?	Interview schedule	Interview schedule informed by NPT?	Framework
0	a	Self-care	Yes	Not mentioned	Yes	Solely NPM or NPT
1	b	Primary Care	No	Schedule mentioned	No	Combined NPM/NPT and another model, framework, or theory (e.g. CFIR)
2		Hospital/Secondary Care	No protocol mentioned	Brief description of schedule	Don't know	Combined NPM/NPT and methodological strategy (e.g. Participatory)
		Social Care (Residential)	Don't know	Detailed description of schedule
		Social Care (Community)		Schedule provided		Justification of NPT
		Combined/Multiple				Yes
		Other			Analysis coding approach	Partially
					Solely NPT codes	No
					NPT codes + inductive code generation
					NPT + another framework codes	Extent that NPT is used
		Therapy Area	Research Problem		NPT, another framework + inductive code generation	Minimally
		Cardiology	Professional roles and task-sets (new and changed)		No NPT codes used	Adequately
		Diabetes	Patient roles and task-sets (new and changed)			Extensively
		e-Health	Professional-Patient Interactions (including telecare & SDM)
		Geriatric	Treatment modalities (including diagnostic and therapeutic interventions)
		Infectious disease	Informatics (e.g. Electronic Health Records and other E-Health)
		Mental health	Screening and surveillance
		Multiple	Toolkit implementation
		Neurology	Service organisation and delivery
		Nutrition	Multiple
		Oncology	Other
		Opthamology
		Orthopaedic	Finding headings
		Paediatrics	Not related to NPT
		PHC	Not related to NPT: NPT subconstructs/inductive codes
		Physiotherapy	NPT constructs
		Renal	NPT constructs + inductive codes
		Research	NPT constructs, inductive codes + inductive code subconstructs
		Service delivery	NPT constructs + NPT subconstructs
		Sexual health and HIV	NPT constructs + inductive code subconstructs
		Speech and language	NPT constructs: inductive codes
		Substance use	NPT constructs: inductive codes + NPT subconstructs
		Surgical	NPT constructs: inductive codes + inductive code subconstructs
		Violence	NPT constructs + other theory constructs
			NPT subconstructs: renamed NPT subcontructs + inductive codes
			Renamed NPT constructs
			Renamed NPT constructs + inductive code subcontructs
			Renamed NPT constructs + NPT subcontructs
			Renamed NPT subconstructs
			0
